# Supplementary material for: Distinct molecular etiologies of male and female hepatocellular carcinoma
Source: BMC Cancer. 2019 Oct 15;19:951. doi: 10.1186/s12885-019-6167-2 (PMC6794913; doi:10.1186/s12885-019-6167-2)
Supplement: Supplementary file 3 — Additional file 3: Tables S1-S19. [file 12885_2019_6167_MOESM3_ESM.xlsx]

## Sheet: Supplementary Table 1.
Table S1. Categorical clinical characteristics of samples derived from male and female patients in the TCGA LIHC cohort. The following symbols are used to indicate statistical significance: * = p ≤ 0.10, ** = p ≤ 0.05, *** = p ≤ 0.01.
		All tumor samples						Paired samples
		Female (119)		Male (248)				Female (22)		Male (28)
		Count	Proportion (%)	Count	Proportion (%)	Fisher's exact test p-value	Significance	Count	Proportion (%)	Count	Proportion (%)	Fisher's exact test p-value	Significance
Race	White	80	67.2269	103	41.5323	2.76e-05	***	18	81.8182	16	57.1429	0.03652	**
	Black or African American	3	2.52101	14	5.64516			2	9.09091	5	17.8571
	Asian	33	27.7311	121	48.7903			0	0	6	21.4286
	Native American	0	0	2	0.806452			0	0	0	0
	NA	3	2.52101	8	3.22581			2	9.09091	1	3.57143
Ethnicity	Hispanic or latino	6	5.04202	12	4.83871	1		0	0	0	0	1
	Not hispanic or latino	105	88.2353	224	90.3226			19	86.3636	26	92.8571
	NA	8	6.72269	12	4.83871			3	13.6364	2	7.14286
Vital status	Dead	37	31.0924	51	20.5645	0.03619	**	10	45.4545	10	35.7143	0.5669
	Alive	82	68.9076	197	79.4355			12	54.5455	18	64.2857
Risk factors	Family history	48	40.3361	62	25	0.00612	***	11	50	13	46.4286	0.5434
	Hepatitis B	19	15.9664	83	33.4677	0.1416		5	22.7273	14	50	0.07797	*
	Hepatitis C	28	23.5294	30	12.0968	0.06924	*	1	4.54545	4	14.2857	0.3681
	Alcohol consumption	14	11.7647	103	41.5323	4.69e-09	***	3	13.6364	6	21.4286	0.7131
	NAFLD	7	5.88235	7	2.82258	0.8017		1	4.54545	2	7.14286	1
	Hemachromatosis	1	0.840336	4	1.6129	1		0	0	0	0	1
Treatment	Radiation treatment	3	2.52101	1	0.403226	0.08862	*	0	0	0	0	1
	Pharmaceutical treatment	8	6.72269	7	2.82258	0.04051	**	0	0	2	7.14286	1
	Ablation embolizatio	3	2.52101	10	4.03226	0.7598		0	0	1	3.57143	1
Tumor grade	G1	16	13.4454	39	15.7258	0.7755		2	9.09091	3	10.7143	0.009076	***
	G2	54	45.3782	121	48.7903			16	72.7273	11	39.2857
	G3	41	34.4538	79	31.8548			2	9.09091	13	46.4286
	G4	5	4.20168	7	2.82258			0	0	0	0
	NA	3	2.52101	2	0.806452			2	9.09091	1	3.57143
AJCC tumor pathologic	T0	1	0.840336	0	0	0.09785	*	0	0	0	0	0.5212
	T1	56	47.0588	124	50			9	40.9091	11	39.2857
	T2	29	24.3697	61	24.5968			8	36.3636	6	21.4286
	T2a	0	0	1	0.403226			0	0	0	0
	T2b	1	0.840336	0	0			0	0	0	0
	T3	10	8.40336	34	13.7097			4	18.1818	4	14.2857
	T3a	14	11.7647	15	6.04839			1	4.54545	3	10.7143
	T3b	1	0.840336	5	2.01613			0	0	1	3.57143
	T4	6	5.04202	7	2.82258			0	0	3	10.7143
	TX	1	0.840336	0	0			0	0	0	0
	NA	0	0	1	0.403226			0	0	0	0
AJCC nodes pathologic	N0	77	64.7059	171	68.9516	0.1533		14	63.6364	17	60.7143	0.7527
	N1	3	2.52101	1	0.403226			1	4.54545	0	0
	NX	39	32.7731	75	30.2419			7	31.8182	10	35.7143
	NA	0	0	1	0.403226			0	0	1	3.57143
AJCC metastasis pathologic	M0	83	69.7479	179	72.1774	0.1987		16	72.7273	17	60.7143
	M1	3	2.52101	1	0.403226			0	0	1	3.57143
	MX	33	27.7311	68	27.4194			6	27.2727	10	35.7143
	NA	0	0	0	0			0	0	0	0
AJCC pathologic tumor stage	Stage I	49	41.1765	121	48.7903	0.1484		7	31.8182	11	39.2857	0.3309
	Stage II	28	23.5294	57	22.9839			7	31.8182	4	14.2857
	Stage III	2	1.68067	1	0.403226			2	9.09091	1	3.57143
	Stage IIIA	19	15.9664	45	18.1452			2	9.09091	6	21.4286
	Stage IIIB	3	2.52101	5	2.01613			0	0	0	0
	Stage IIIC	5	4.20168	4	1.6129			1	4.54545	0	0
	Stage IV	1	0.840336	2	0.806452			0	0	1	3.57143
	Stage IVA	1	0.840336	0	0			0	0	0	0
	Stage IVB	2	1.68067	0	0			0	0	0	0
	NA	9	7.56303	13	5.24194			3	13.6364	5	17.8571
Vascular invasion	None	71	59.6639	63	25.4032	0.7028		15	68.1818	15	53.5714	0.2787
	Micro	28	23.5294	134	54.0323			6	27.2727	4	14.2857
	Macro	6	5.04202	9	3.62903			0	0	3	10.7143
	NA	14	11.7647	42	16.9355			1	4.54545	6	21.4286

## Sheet: Supplementary Table 2.
Table S2. Continuous clinical characteristics of samples derived from male and female patients in the TCGA LIHC cohort.
	Female (119)		Male (248)						Female (18)		Male (26)
	Mean	SD	Mean	SD	t	df	p-value	Significance	Mean	SD	Mean	SD	t	df	p-value
Age at diagnosis	60.958	14.9078	58.5628	12.7924	1.5058	204.24	0.1337		62.8636	15.9949	60.75	16.4489	0.45806	45.802	0.6491
% normal cells	0.630252	4.93837	0.769231	4.61081	-0.25763	219.37	0.7969		1.11111	4.71404	0.0769231	0.392232	0.366	17.163	0.366
% monocyte infiltration	0.355932	0.673369	0.433884	0.867682	-0.93481	290.65	0.3507		0.222222	0.548319	0..2307692	0.429669	-0.055398	30.747	0.9562
% lymphocyte infiltration	2.12712	2.5838	3.18182	8.98962	-1.6878	311.18	0.09246	*	1.77778	1.80051	1.69231	1.87124	0.15234	37.624	0.8797
% neutrophil infiltration	0.330508	0.740237	0.524793	0.990308	-2.0834	299.56	0.03806	**	0	0	0.153846	0.464095	-1.6903	25	0.1034
% necrosis	1.37815	3.57247	1.39676	3.39123	-0.047452	222.57	0.9622		0.944444	1.73111	0.384615	1.16883	1.1962	27.558	0.2418
% stromal cells	10.1681	12.7468	10.6923	11.5119	-0.38013	213.17	0.7042		8.72222	9.98119	10.7308	8.86592	-0.68659	33.789	0.497
% tumor cells	87.8235	14.0113	87.1417	12.9878	0.44643	218	0.6557		89.2222	11.1859	88.8077	8.8409	0.13136	30.947	0.8963

## Sheet: Supplementary Table 3.
Table S3. Sex-biased gene expression in the GTEx liver tissue samples with an FDR-adjusted p-value ≤ 0.1 and absolute log2 fold-change ≥ 0. N males = 91, N females = 45.
Chromosome	Gene name	log2FC	Average expression	t-statistic	p-value	FDR adjusted p-value	B-statistic
chrY	RPS4Y1	13.3125	1.96511	72.9015	9.50975e-163	1.06395e-158	345.499
chrY	DDX3Y	11.6529	0.971604	62.8676	1.91178e-148	1.06945e-144	317.247
chrY	TXLNGY	11.2738	0.360618	61.0097	1.42046e-145	5.29736e-142	311.388
chrY	KDM5D	11.5567	0.636005	59.8681	9.01738e-144	2.52216e-140	307.709
chrX	XIST_intron	-9.71264	-2.34066	-56.1225	1.22589e-137	2.74306e-134	299.423
chrY	EIF1AY	9.80069	0.0330833	54.3138	1.50685e-134	2.80977e-131	288.377
chrX	Xist_exon4	-8.764	-2.71315	-48.2895	1.37478e-123	2.1973e-120	268.338
chrX	TSIX	-10.415	1.80803	-46.6976	2.12689e-120	2.64397e-117	262.427
chrY	PSMA6P1	7.48163	-1.14281	46.7128	1.55924e-120	2.18059e-117	258.223
chrX	XIST	-10.2471	1.87979	-42.1561	4.39754e-111	4.91997e-108	241.674
chrY	EIF4A1P2	5.76578	-2.01873	36.0692	1.71564e-97	1.74497e-94	208.173
chrY	VDAC1P6	4.98049	-2.62172	30.5149	1.74357e-83	1.62559e-80	177.312
chrY	RP11-576C2.1	4.57727	-3.75331	28.2134	3.22595e-77	2.7763e-74	163.399
chrY	RP11-115H13.1	6.29105	-2.4689	27.1593	2.97897e-74	2.38062e-71	157
chrX	Xist_exon1	-4.09136	-4.5076	-24.3065	6.37193e-66	4.75261e-63	138.569
chrY	KRT18P10	4.98556	-2.1286	21.4233	4.62231e-57	3.23215e-54	118.451
chrY	RNU6-941P	2.3891	-4.6557	14.467	2.64468e-34	1.74051e-31	67.085
chrX	KDM5C	-0.766643	5.29547	-13.3633	1.22458e-30	7.61145e-28	58.5561
chrY	CD24P4	2.70975	-3.48189	9.20218	2.03188e-17	1.13663e-14	28.9661
chrX	EIF1AX	-0.500598	5.35619	-9.24208	1.54668e-17	9.10749e-15	28.5398
chrX	RPS4X	-0.598517	8.01728	-8.513	2.07397e-15	1.10493e-12	23.8962
chrX	PIN4	-0.565809	8.09507	-8.33059	6.84902e-15	3.48304e-12	22.7241
chrX	ARSD	-0.759266	5.44187	-8.31024	7.81924e-15	3.80355e-12	22.388
chr12	PZP	-2.06794	5.54345	-7.95122	7.91827e-14	3.69124e-11	20.186
chr12	TPT1P12	-1.78268	-1.94601	-6.56621	3.31357e-10	1.42586e-07	12.5429
chrX	ARSD-AS1	-0.745729	3.42808	-6.57682	3.11235e-10	1.39284e-07	12.1093
chrX	CD99	0.338587	6.44528	6.54112	3.80961e-10	1.57859e-07	11.7782
chrX	GYG2	-0.777103	4.20959	-6.34732	1.12891e-09	4.51081e-07	10.6944
chrX	MIR6894	-1.10227	-3.17595	-6.01357	6.93357e-09	2.67492e-06	9.68655
chr4	RP11-362F19.1	1.96994	0.126324	5.80659	2.0729e-08	7.73055e-06	8.37309
chr11	VWCE	1.35619	3.59985	5.56716	7.09531e-08	2.56072e-05	6.77993
chrX	MIR6895	-0.897974	-4.40156	-5.3991	1.64348e-07	5.746e-05	6.72441
chrX	JPX_1	-0.486949	-0.11011	-5.36729	1.92329e-07	6.52054e-05	6.32269
chrX	CXorf38	-0.317708	3.35394	-5.26497	3.17512e-07	0.00010448	5.36479
chrX	DDX3X	-0.483362	6.85206	-5.22792	3.80049e-07	0.000121485	5.12069
chr12	ASCL1	-2.88702	-2.14652	-5.06312	8.37193e-07	0.000253149	4.99492
chr1	PEX10	0.342254	5.29587	5.15355	5.43693e-07	0.000168968	4.64326
chrX	RP13-36G14.4	-0.539133	0.544315	-4.99593	1.14687e-06	0.000329003	4.45595
chrX	SMC1A	-0.386599	5.16507	-5.05701	8.60534e-07	0.000253359	4.20528
chr14	PLEK2	-1.1752	2.50652	-4.9375	1.50781e-06	0.000421734	3.90489
chr5	CDHR2	1.08204	4.71366	4.89163	1.86401e-06	0.000508649	3.47991
chrX	EIF2S3	-0.229071	6.02359	-4.84569	2.299e-06	0.000612411	3.27686
chrX	OFD1	-0.351517	3.77488	-4.74072	3.7024e-06	0.000963312	2.84102
chrX	UBA1	-0.281493	6.92666	-4.67797	4.90405e-06	0.00124697	2.64021
chr7	TSPAN13	1.12899	4.22007	4.63618	5.91028e-06	0.00146943	2.4712
chrX	JPX_2	-0.526704	0.192924	-4.41877	1.51946e-05	0.00369559	2.08454
chr2	VIL1	-0.851144	4.17565	-4.34278	2.0988e-05	0.00499605	1.2031
chr20	RPS4XP3	-0.857342	-1.82429	-4.00536	8.3236e-05	0.0186249	0.686319
chr2	SLC23A3	-0.642692	1.14086	-4.11594	5.34846e-05	0.012212	0.640233
chrX	RP11-706O15.1	-0.33853	3.05511	-4.17384	4.22709e-05	0.00985264	0.604288
chr1	RPS15AP10	-0.658743	-3.4939	-3.79322	0.000189405	0.0385285	-0.0437265
chr9	RP11-101E3.5	0.287353	4.32142	3.97363	9.43353e-05	0.0206946	-0.229827
chrX	CA5BP1	-0.250001	3.33956	-3.94405	0.000105938	0.022363	-0.270566
chr2	CNPPD1	-0.239109	4.81603	-3.96773	9.65484e-05	0.0207728	-0.310865
chr12	FGF23	-1.79504	-2.25064	-3.66775	0.000303141	0.0574837	-0.613806
chr11	BCO2	-0.706027	4.9191	-3.86895	0.000141868	0.029393	-0.618589
chr10	RP11-227H15.5	-1.54148	0.827062	-3.68679	0.000282501	0.0554495	-0.736619
chr8	DEFA3	-1.41285	-0.972684	-3.67967	0.000290065	0.0559525	-0.769983
chr5	KRT18P16	-0.913937	-1.63454	-3.58166	0.000415308	0.070401	-0.877689
chr7	RPL7P60	-0.879267	-1.1356	-3.59056	0.000402146	0.0694867	-0.929105
chr1	SNORA58	-0.663864	-3.37599	-3.53137	0.000497916	0.0831446	-0.938472
chr19	DHX34	-0.290374	3.88283	-3.78174	0.000197833	0.0395242	-0.951162
chr8	DEFA1B	-1.36673	-0.989805	-3.60487	0.000381834	0.0678089	-1.03056
chr9	FAM95C	-0.758144	0.126323	-3.62766	0.000351302	0.0644323	-1.09781
chr20	FAM210B	0.300026	5.66616	3.65276	0.000320238	0.0597137	-1.46504
chr2	XPO1	-0.277534	5.8552	-3.6228	0.00035748	0.0645078	-1.53253
chr1	MTCO2P12	0.618743	7.02843	3.58957	0.000403704	0.0694867	-1.64095

## Sheet: Supplementary Table 4.
Table S4. Sex-biased gene expression in the TCGA LIHC tumor-adjacent samples with an FDR-adjusted p-value ≤ 0.1 and an absolute log2 fold-change ≥ 0. N males = 22, N females = 18.
Chromosome	Gene name	log2FC	Average expression	t-statistic	p-value	FDR adjusted p-value	B-statistic
chrY	PSMA6P1	8.45371	-1.22391	60.0651	3.22142e-69	2.89541e-65	135.459
chrY	AC006386.1	8.85086	-1.27056	48.0775	1.47064e-61	6.60906e-58	122.385
chrY	DDX3Y	11.3645	0.0360525	46.2661	3.01019e-60	9.01852e-57	122.339
chrY	RPS4Y1	13.1371	1.04952	45.1006	2.23064e-59	4.0098e-56	120.42
chrY	EIF4A1P2	7.42309	-1.94537	45.6146	9.15732e-60	2.05765e-56	117.557
chrY	KRT18P10	8.61113	-1.3403	37.0832	8.94852e-53	1.34049e-49	105.707
chrY	EIF1AY	10.4137	-0.515928	36.3633	4.03735e-52	5.18395e-49	105.461
chrY	AC012005.1	6.62401	-2.49136	34.4864	2.33174e-50	2.61971e-47	99.0334
chrY	VDAC1P6	6.32101	-2.60715	30.7203	1.47629e-46	1.47432e-43	91.4459
chrX	XIST_intron	-8.39051	-2.98883	-28.3974	5.19454e-44	4.66885e-41	85.3115
chrX	TSIX	-10.1725	0.66122	-21.5661	2.44711e-35	1.99951e-32	68.7622
chrX	XIST	-11.1555	0.284358	-20.2295	2.04791e-33	1.53388e-30	64.561
chrX	Xist_exon4	-7.06057	-3.43532	-18.2467	1.6545e-30	1.1439e-27	57.5438
chrY	CD24P4	5.69528	-2.83432	11.0241	8.40422e-18	5.39551e-15	29.9716
chrX	Xist_exon1	-3.11675	-5.23649	-10.4486	1.05508e-16	6.32203e-14	27.3079
chrX	EIF1AX	-0.751174	5.53522	-8.38645	1.25078e-12	7.02628e-10	18.0249
chrX	PNPLA4	-0.859228	3.86052	-8.01896	6.67046e-12	3.52671e-09	16.4332
chr1	EIF1AXP1	-0.839278	2.22185	-6.41589	8.6643e-09	4.32637e-06	9.54092
chrY	ACTG1P2	5.86744	-3.72438	6.07684	3.80582e-08	1.71033e-05	8.48249
chr1	RP5-875O13.7	-0.746664	3.96055	-6.17927	2.41651e-08	1.14313e-05	8.34674
chrY	ACTG1P11	5.87114	-3.75307	5.94377	6.71233e-08	2.87288e-05	7.94085
chrX	RP13-36G14.4	-1.17243	0.0109836	-5.85348	9.71876e-08	3.79792e-05	7.3624
chrX	ARSD	-0.867184	5.75019	-5.85696	9.57648e-08	3.79792e-05	6.92
chr4	MFSD7	1.48437	2.37949	5.73101	1.63532e-07	6.12428e-05	6.61075
chrX	ARSD-AS1	-1.01011	3.85012	-5.56519	3.25516e-07	0.000117029	5.7696
chr14	RP11-796G6.1	-0.828646	0.767047	-5.46196	4.98933e-07	0.000172477	5.70661
chr9	RP11-196I18.3	-0.958653	-0.95705	-5.17143	1.63004e-06	0.000523242	4.74238
chrX	JPX_1	-0.691907	0.142548	-5.1452	1.8114e-06	0.00056141	4.53351
chr22	IGLV7-46	2.36243	-1.96765	5.08235	2.34487e-06	0.000679861	4.37744
chrX	KDM5C	-0.579052	4.98301	-5.22357	1.32072e-06	0.000439654	4.35878
chr14	PLEK2	-2.3094	2.02975	-5.12546	1.97687e-06	0.000592272	4.21054
chr8	RP11-613H2.2	-0.879054	-0.250687	-4.99757	3.26519e-06	0.000901029	3.98068
chrX	LINC00890	-3.72855	-0.675945	-4.99617	3.30818e-06	0.000901029	3.90374
chr20	RP3-453C12.14	-1.60328	-2.28311	-4.69159	1.07888e-05	0.00285204	2.9707
chr17	RP11-567L7.5	-1.00485	3.30939	-4.6477	1.27766e-05	0.00328103	2.26603
chr2	IGKV1D-13	2.35553	-1.43406	4.45969	2.61586e-05	0.00653092	2.03687
chr12	RP11-729I10.3	-1.6235	-4.06717	-4.3271	4.25967e-05	0.00933803	1.81711
chrX	JPX_2	-0.775543	0.373379	-4.34104	4.04604e-05	0.00909146	1.5185
chr1	SNORA62	-1.3418	-3.34119	-4.20734	6.602e-05	0.0128997	1.39785
chr17	KRT16P2	-3.51845	-4.44658	-4.18882	7.09031e-05	0.0135591	1.27253
chr11	VSIG2	1.83731	0.156953	4.25845	5.50507e-05	0.0113699	1.1761
chr9	AL513122.2	1.00056	6.08663	4.37509	3.58079e-05	0.0086345	1.1671
chr9	GSN	0.995965	6.16646	4.36578	3.7053e-05	0.0086345	1.13937
chr17	AC005822.1	-0.610525	-0.101083	-4.22265	6.2446e-05	0.0124725	1.12726
chr9	AL513122.1	0.993519	6.09579	4.36282	3.74661e-05	0.0086345	1.12401
chr12	RP11-611O2.2	-1.93756	-0.70446	-4.17275	7.5144e-05	0.0140707	1.00658
chr6	RP3-391O22.3	-2.37855	-2.71711	-4.07015	0.000108442	0.0177214	0.908981
chr16	RP11-249C24.12	-2.92772	-1.84774	-4.1276	8.84053e-05	0.0158917	0.826376
chr6	PNRC1	-1.14503	6.15416	-4.25543	5.56602e-05	0.0113699	0.77152
chr11	ST3GAL4-AS1	-0.806333	4.31186	-4.25854	5.47982e-05	0.0113699	0.75875
chr14	GZMH	1.24881	-0.0137337	4.076	0.000105909	0.0176279	0.572516
chrX	VDAC1P3	-0.813367	-0.396671	-4.02446	0.000127197	0.0203472	0.50094
chr14	IGHJ1	1.73756	-3.49873	3.95578	0.000162016	0.0242701	0.468759
chr17	RASD1	-1.88745	4.57942	-4.1375	8.53179e-05	0.0156497	0.353695
chr11	APOA4	-2.71593	2.92631	-4.10015	9.754e-05	0.01719	0.322857
chr2	IGKV2-24	1.8745	-1.16102	3.96929	0.00015506	0.0236216	0.288937
chr3	SNORA18	-0.858506	-1.75428	-3.91691	0.000185595	0.0269053	0.277076
chr14	AL928768.3	1.91494	-3.31309	3.88192	0.000209704	0.0294503	0.271768
chrX	DDX3X	-0.631568	6.84313	-4.07925	0.000104689	0.0176279	0.199368
chr14	IGHV3-20	2.38539	-2.03348	3.87324	0.000216706	0.0299654	0.13565
chrX	WDR13	0.598767	5.64629	4.08262	0.000103435	0.0176279	0.116467
chr2	IGKV2-30	1.76079	-0.385944	3.92636	0.00018019	0.0265499	0.0388714
chr11	SNORD6	-1.27817	-4.34798	-3.75932	0.000319351	0.0379507	-0.0377931
KI270728.1	AC141272.1	1.92199	-2.93157	3.79041	0.000287537	0.0354392	-0.045158
chr9	NFIL3	-1.0085	5.17254	-4.02144	0.000129038	0.0203472	-0.086114
chr16	IGHV3OR16-9	1.99194	-3.22962	3.75362	0.000326039	0.0379507	-0.137614
chr11	DCPS	-0.834651	4.91014	-4.00334	0.000137343	0.0212834	-0.15866
chr2	IGKV2D-30	1.63704	-1.46069	3.81633	0.000263467	0.0343195	-0.173239
chr14	IGHV3-74	1.82953	-0.829313	3.82444	0.000256402	0.0338903	-0.26183
chr17	DUSP14	-0.708565	3.37215	-3.90226	0.000195308	0.027864	-0.388103
chr10	IGKV1OR10-1	1.7444	-3.6883	3.66062	0.000445591	0.0472163	-0.403113
chr14	IGHV3-62	1.62033	-3.87718	3.63928	0.000478541	0.0494382	-0.442381
chr5	MTND4P35	-2.00381	0.718722	-3.79068	0.000287835	0.0354392	-0.476696
chr16	RP11-345J4.6	1.36814	-2.3004	3.67001	0.000431794	0.0467587	-0.478172
chr2	IGKV1D-42	1.82822	-2.43538	3.68508	0.000411393	0.0450927	-0.481224
chr21	ZBTB21	-1.0366	3.46957	-3.86871	0.000220125	0.029977	-0.496529
chr12	TPT1P12	-1.50966	-3.26637	-3.6315	0.000491113	0.0501604	-0.502269
chr12	ASCL1	-4.0198	-2.80782	-3.64154	0.0004762	0.0494382	-0.560948
chr11	CTSD	0.590327	9.81009	3.75759	0.000321242	0.0379507	-0.620749
chr11	RP11-295K3.1	0.592364	9.83322	3.7428	0.00033779	0.0379507	-0.666596
chr18	KDSR	-0.474146	5.59784	-3.84624	0.000237121	0.0318097	-0.676771
chr10	CH25H	1.49312	-0.298153	3.66064	0.000446527	0.0472163	-0.732169
chr18	SOCS6	-0.593543	4.54578	-3.79538	0.000282389	0.0354392	-0.835856
chr14	IGHV3-43	2.02639	-2.05394	3.55869	0.000626542	0.061883	-0.853361
chr12	TMEM263	-0.53129	5.12648	-3.79215	0.000285523	0.0354392	-0.860814
chr1	ID3	0.739631	3.53094	3.75073	0.000328822	0.0379507	-0.879001
KI270726.1	AC233755.2	1.9218	-2.54563	3.52278	0.000704454	0.0673578	-0.913267
chr14	IGHV3-66	1.78351	-1.91071	3.54068	0.000664417	0.0642126	-0.933673
chr16	RP11-1166P10.8	1.79206	-3.79905	3.45757	0.000869233	0.0747866	-0.98806
chr2	RP11-423P10.2	-0.50114	3.14974	-3.69176	0.00040138	0.0445384	-0.988092
chr10	NRBF2	-0.540389	4.29849	-3.74293	0.000337637	0.0379507	-0.992304
chr7	PLOD3	0.472319	5.83718	3.74477	0.000335542	0.0379507	-0.999158
chr22	IGLV2-5	1.43058	-3.832	3.46261	0.000855127	0.0747866	-0.999418
chr14	IGHV3-65	1.69267	-3.78006	3.43994	0.000920073	0.0765706	-1.0333
chr7	TRBJ2-3	1.14973	-2.91946	3.45598	0.000873675	0.0747866	-1.09365
chr22	IGLV2-28	1.93533	-1.7649	3.4728	0.000829238	0.0747866	-1.12602
chr22	IGLV2-34	1.62669	-1.72203	3.46567	0.000848215	0.0747866	-1.19914
chr14	IGHV1-24	1.88962	-1.89456	3.46265	0.000856933	0.0747866	-1.21303
chr6	SNORA8	-0.735621	-1.32011	-3.44275	0.000911779	0.0765706	-1.22479
chr11	RPS12P21	-1.13525	-2.45357	-3.44543	0.000903918	0.0765706	-1.23631
chr2	IGKV1D-37	1.70973	-2.63797	3.40671	0.0010252	0.0822722	-1.2913
chr22	IGLV2-18	1.68866	-1.15939	3.4634	0.00085485	0.0747866	-1.32431
chr12	RP11-603J24.14	0.775902	4.0193	3.59837	0.000548501	0.0553925	-1.35224
chrX	RP5-1172N10.4	-0.55441	2.42865	-3.54593	0.000651774	0.0636755	-1.37192
chr1	SNORA40	-0.683841	-1.56365	-3.38633	0.00109263	0.0853964	-1.38999
chr15	RP11-294C11.2	1.90692	-3.15249	3.34	0.00126768	0.0910685	-1.39427
chr8	SNORD87	-0.958774	-2.41428	-3.35267	0.0012161	0.0899196	-1.41024
chr4	RP11-756P10.6	-0.525079	1.2017	-3.47973	0.000808985	0.0747866	-1.41839
chrX	CD99	0.327034	6.71602	3.58231	0.000578173	0.0577402	-1.45134
chr21	MIR6815	-1.38221	-3.37679	-3.29615	0.00145336	0.0974837	-1.45342
chr17	SNORD10	-1.05947	-2.34832	-3.35276	0.00121575	0.0899196	-1.4592
chr11	RP11-819M15.2	-0.63094	-0.246921	-3.39684	0.00105655	0.083301	-1.49716
chr22	IGLV2-8	1.60048	0.35277	3.45792	0.000870146	0.0747866	-1.50512
chr15	IGHV1OR15-1	1.38851	-2.73819	3.30426	0.00141682	0.0964433	-1.52909
chr2	IGKV1-6	1.9302	-0.292708	3.42834	0.000957152	0.0789255	-1.53542
chr22	IGLV10-54	2.23574	-3.45697	3.28225	0.00152089	0.0994704	-1.5378
chr16	IGHV3OR16-8	1.56949	-3.30322	3.2857	0.00150189	0.0994704	-1.55487
chr3	MIR570	-1.05076	-2.66995	-3.27849	0.00153599	0.0994704	-1.5833
chr22	IGLV1-41	1.61469	-1.39048	3.32884	0.00131389	0.0922596	-1.64974
chr11	RP11-619A14.2	-1.82867	-0.518228	-3.32294	0.00133852	0.0925433	-1.71206
chr12	A2M	0.96683	10.8628	3.33848	0.00127196	0.0910685	-1.8208
chr2	IGKV2D-28	1.51292	-0.271068	3.31411	0.00137627	0.0944266	-1.86757
chr2	NOP58	-0.528634	4.83518	-3.46667	0.000843984	0.0747866	-1.87032
chr5	MTND4P12	-1.68127	6.50611	-3.41733	0.000991569	0.0802903	-1.8773
chr10	AS3MT	-0.652802	5.32166	-3.46308	0.000854124	0.0747866	-1.88875
chr22	IGLV2-23	1.81375	1.34802	3.35215	0.00122054	0.0899196	-1.91497
chrX	RPS4X	-0.450118	8.66807	-3.36961	0.00115241	0.0885288	-1.9202
chr4	ENAM	1.37985	3.40951	3.39895	0.00105165	0.083301	-1.99638
chr11	RAB6A	-0.395311	5.82915	-3.42372	0.000969368	0.0792062	-1.99667
chr22	IGLC6	1.75708	2.16008	3.35909	0.001194	0.0899196	-2.00745
chr10	OTUD1	-0.570559	2.73964	-3.33178	0.00129917	0.0919443	-2.06056
chr3	TFRC	-0.946254	5.09719	-3.38412	0.00110263	0.0854346	-2.09863
chr2	IL1RN	-1.33599	5.26171	-3.36314	0.00117872	0.0897826	-2.15576
chr5	TGFBI	0.663845	6.69401	3.32358	0.00133323	0.0925433	-2.19703
chr11	CD151	0.70754	6.74779	3.33753	0.00127666	0.0910685	-2.20738
chr20	SRSF6	-0.380047	5.98149	-3.34594	0.00124228	0.0907774	-2.2147
chr22	IGLC5	1.70587	2.05921	3.27241	0.00156831	0.0994704	-2.25357
chr12	MTERF2	-0.427724	3.03333	-3.26851	0.00158462	0.0995869	-2.26234
chr8	TRIB1	-0.873704	6.59878	-3.28501	0.00150781	0.0994704	-2.30958
chr21	AP001615.9	-0.794651	3.76617	-3.30246	0.00142712	0.0964433	-2.31996
chr4	JCHAIN	1.46042	2.80417	3.27569	0.00155238	0.0994704	-2.33878
chr6	HCG4P5	0.895108	6.52455	3.27473	0.00155701	0.0994704	-2.3908
chr8	DGAT1	-0.523284	5.52702	-3.27117	0.00157152	0.0994704	-2.46737
chr19	MAN2B1	0.442378	5.68782	3.26631	0.00159552	0.0995869	-2.47241

## Sheet: Supplementary Table 5.
Table S5. Sex-biased gene expression in TCGA LIHC tumor samples with an FDR-adjusted p-value ≤ 0.01 and an absolute log2 fold-change ≥ 2. N males = 22, N females = 18.
Chromosome	Gene name	log2FC	Average expression	t-statistic	p-value	FDR adjusted p-value	B-statistic
chrY	PSMA6P1	9.11653	-1.41474	43.321	4.4363e-58	5.28142e-54	103.407
chrY	EIF4A1P2	7.64264	-2.14761	33.832	8.85094e-50	5.26852e-46	90.8522
chrY	AC006386.1	8.74512	-1.4648	31.0418	6.01763e-47	2.388e-43	86.665
chrY	AC012005.1	6.8255	-2.68566	26.963	2.14706e-42	6.3902e-39	78.0856
chrY	VDAC1P6	6.57595	-2.80058	25.8813	4.29149e-41	1.0218e-37	75.679
chrY	KRT18P10	8.42862	-1.54081	24.5815	1.79178e-39	3.55518e-36	73.4354
chrY	RPS4Y1	12.6618	0.837322	24.3789	3.25602e-39	5.53757e-36	72.9335
chrY	DDX3Y	10.7971	-0.173258	23.8816	1.42342e-38	2.11823e-35	71.6863
chrX	XIST_intron	-8.05356	-3.21875	-22.7663	4.26074e-37	5.63602e-34	68.1682
chrY	EIF1AY	9.90772	-0.724244	19.5274	1.70713e-32	2.03233e-29	60.0297
chrX	TSIX	-9.48067	0.652927	-18.665	3.98545e-31	4.31334e-28	58.7686
chrX	XIST	-10.9149	0.210255	-17.6939	1.39197e-29	1.38095e-26	55.2862
chrX	Xist_exon4	-6.98671	-3.63812	-14.7617	9.39172e-25	8.60065e-22	43.8524
chrX	Xist_exon1	-3.29685	-5.47644	-9.55887	5.8464e-15	4.97152e-12	22.9394
chrY	CD24P4	5.75924	-3.03402	8.80587	1.86102e-13	1.47703e-10	19.9752
chr14	AE000658.22	-2.02353	-0.859409	-5.6365	2.41027e-07	0.000124758	6.68139
chr19	CYP4F22	-2.3081	2.33365	-5.65383	2.26878e-07	0.000122772	6.44517
chr12	DTX1	-2.09374	3.59643	-5.51885	3.97466e-07	0.000181993	5.75938
chr1	ADORA2BP1	2.23065	-0.272691	5.37122	7.23975e-07	0.000283721	5.59494
chrY	ACTG1P2	6.28134	-3.96018	5.3252	8.80003e-07	0.000317468	5.53643
chr6	CD24	-3.01581	4.62129	-5.36555	7.46414e-07	0.000283721	5.13493
chr20	RP4-568C11.4	-2.1881	0.370062	-5.14758	1.80507e-06	0.000524131	4.60816
chrY	ACTG1P11	6.1224	-4.00621	5.07681	2.39604e-06	0.000679162	4.60605
chr10	LINC00844	3.26685	2.05176	5.15715	1.73701e-06	0.000516976	4.59799
chrX	ZCCHC16	3.01541	-1.61146	5.00567	3.17616e-06	0.000840272	4.28225
chr5	CXCL14	-2.01364	1.32865	-4.99971	3.25558e-06	0.000842557	3.95942
chrX	BEX1	-2.52713	-1.0049	-4.94042	4.11486e-06	0.000874775	3.93901
chr19	ATF5	-2.24847	8.00902	-4.98986	3.38505e-06	0.00085578	3.85271
chr19	CTC-326K19.6	-2.15943	8.08112	-4.98503	3.45044e-06	0.00085578	3.83826
chr10	FGFR2	-2.26238	4.41217	-4.73314	9.23511e-06	0.00161682	2.68861
chr21	LINC01436	-2.65943	-3.93205	-4.528	2.01101e-05	0.0025743	2.61214
chr1	RP4-580N22.2	2.17159	1.43247	4.59013	1.59707e-05	0.00225159	2.46093
chr12	NTS	-2.55151	-1.9169	-4.36318	3.74127e-05	0.0036508	1.89122
chr19	HAMP	-3.36535	4.2203	-4.45186	2.68982e-05	0.00305085	1.86844
chr17	GGT6	-2.11318	-2.27759	-4.32602	4.27436e-05	0.0040133	1.8172
chr7	GPR37	-2.40012	2.7729	-4.45177	2.69079e-05	0.00305085	1.78239
chr14	IGHJ3	-2.82312	-0.443182	-4.31568	4.45799e-05	0.00409576	1.60162
chr1	RP11-495P10.9	3.47689	-5.05691	4.14637	8.24618e-05	0.00613568	1.36272
chr3	COL7A1	2.16015	0.409156	4.22926	6.11582e-05	0.00509152	1.237
chr14	IGHV1-69	-3.01515	-0.96198	-4.18389	7.20991e-05	0.00564698	1.22458
chr14	IGHV1-46	-2.56846	-1.30408	-4.16327	7.7673e-05	0.00592754	1.18127
chr11	APOA4	-3.20001	2.82445	-4.26317	5.40433e-05	0.00473078	1.107
chr6	VNN1	-2.50773	6.18161	-4.21994	6.32652e-05	0.00515117	0.900819
chr7	RP5-907C10.3	-2.02006	-0.65863	-4.07693	0.000105797	0.00728042	0.853448
chr14	RP11-731F5.2	-2.34981	2.59942	-4.17216	7.52205e-05	0.00581494	0.77454
chr14	IGHV5-51	-2.41531	-0.330961	-4.04246	0.00011966	0.0079142	0.676581
chrX	RP11-431J24.2	3.07211	-2.02177	3.94343	0.000169607	0.00972162	0.544839
chr14	IGHV3-7	-2.3561	-0.276025	-3.98071	0.000148821	0.00903537	0.453383
chr16	IGFALS	-2.12358	3.8899	-4.05005	0.000116482	0.00779057	0.319982
chr2	IGKV3-15	-2.50472	1.1368	-3.98614	0.000146009	0.00895998	0.302925
chr2	IGKV4-1	-2.19299	1.60092	-3.96291	0.000158422	0.00938316	0.169565
chr3	UROC1	-2.35997	4.3556	-3.98209	0.000148101	0.00903537	0.0883212

## Sheet: Supplementary Table 6.
Table S6. Differentially expressed genes between matched tumor and tumor-adjacent samples in the combined analysis of male and female samples with an FDR-adjusted p-value ≤ 0.01 and an absolute log2 fold-change ≥ 2. N male sample pairs = 22, N female sample pairs = 18.
Chromosome	Gene name	log2FC	Average expression	t-statistic	p-value	FDR adjusted p-value	B-statistic
chr10	GDF2	-8.17682	-0.792949	-30.8116	2.58627e-47	3.12344e-43	95.9257
chr1	ECM1	-3.71848	3.36776	-28.0246	3.09716e-44	1.87022e-40	90.4427
chr19	CLEC4G	-7.54654	1.38389	-27.8093	7.48448e-44	3.013e-40	89.2271
chr5	CXCL14	-6.75507	1.33621	-27.4874	1.79283e-43	5.41299e-40	88.3959
chr8	RP11-278I4.2	-5.15455	-0.656887	-25.207	8.53852e-41	2.06239e-37	81.9415
chr5	CRHBP	-5.97802	2.45989	-25.024	1.90595e-40	3.83635e-37	81.7435
chr19	CLEC4M	-8.43542	-0.00641535	-24.5742	7.20403e-40	1.2429e-36	79.9134
chr9	FCN2	-6.46459	1.77884	-23.1455	5.57622e-38	8.418e-35	76.0898
chrX	CFP	-4.04605	2.31498	-22.1854	1.12427e-36	1.50864e-33	73.1698
chr1	FCN3	-5.40084	3.52193	-21.8779	3.12984e-36	3.7799e-33	72.1555
chr2	MARCO	-7.01057	1.93763	-21.7188	5.24952e-36	5.7635e-33	71.5869
chr10	SFRP5	-6.13664	0.325888	-20.9041	7.73959e-35	7.78926e-32	68.8136
chr12	RP11-341G23.4	-4.32178	1.43567	-20.1222	1.09611e-33	1.01829e-30	66.3143
chr16	RP11-510M2.5	-5.00907	-1.27589	-19.5414	7.14875e-33	6.16682e-30	64.1467
chr19	PLVAP	2.9767	4.19164	19.2223	2.21011e-32	1.77944e-29	63.3368
chr4	LINC01093	-5.47496	1.52134	-19.1677	3.06317e-32	2.31212e-29	63.0108
chr14	RP11-614O9.1	-4.84551	-2.12861	-18.186	8.88771e-31	6.31393e-28	59.2684
chr8	NAT2	-4.36652	2.54033	-17.9161	2.84051e-30	1.90582e-27	58.5058
chr3	SLC26A6	2.34682	2.1329	17.6372	6.80374e-30	4.32467e-27	57.6425
chr16	CHST4	-4.47193	0.503011	-17.4495	1.61387e-29	9.74538e-27	56.7672
chr11	IGF2-AS	-6.02007	0.754309	-17.2931	2.90652e-29	1.67153e-26	56.1929
chr17	NGFR	-2.82493	2.99896	-16.9456	1.03833e-28	5.45211e-26	54.8961
chr17	BIRC5	3.73083	0.914115	16.8641	1.35933e-28	6.56665e-26	54.6528
chr18	SMUG1P1	-4.91521	-1.82835	-16.9133	1.12373e-28	5.65469e-26	54.6277
chr3	DNASE1L3	-3.61618	4.2001	-16.7903	1.96751e-28	9.13909e-26	54.2454
chr5	PTTG1	3.28272	0.805033	16.4967	5.323e-28	2.14286e-25	53.2971
chr11	TTC36	-4.16881	3.40356	-16.5381	5.19779e-28	2.14286e-25	53.2885
chr5	KIF20A	2.72434	0.882917	16.439	6.60524e-28	2.57327e-25	53.0834
chr5	RP11-175K6.2	3.99014	-3.7634	16.6633	2.76732e-28	1.23781e-25	52.8994
chr11	BCO2	-3.51158	3.33315	-16.4169	8.31299e-28	3.13737e-25	52.8194
chr1	FCGR2B	-3.31126	2.32549	-16.1742	2.14005e-27	7.60159e-25	51.8946
chr19	HAMP	-7.33347	4.22698	-16.1602	2.26122e-27	7.80251e-25	51.8697
chr6	KIFC1	2.4455	1.50537	16.0915	2.57671e-27	8.64413e-25	51.7468
chr16	PLK1	3.18974	0.419169	15.981	3.98359e-27	1.26605e-24	51.2886
chr1	CD5L	-4.97177	2.81683	-15.9485	5.19366e-27	1.52985e-24	51.01
chr12	TROAP	3.80588	-0.470118	15.9232	5.04897e-27	1.52441e-24	50.9952
chr4	AADAT	-3.15973	3.22688	-15.9339	5.50176e-27	1.58202e-24	50.9232
chr15	PRC1	2.92992	1.64052	15.8731	6.18708e-27	1.73771e-24	50.8781
chr20	UBE2C	3.79936	0.267287	15.8781	6.334e-27	1.73854e-24	50.8289
chr17	AURKB	2.97319	-0.153934	15.8262	7.35696e-27	1.97444e-24	50.6511
chr5	CCNB1	2.84801	1.58033	15.7514	9.95706e-27	2.50524e-24	50.406
chr12	CDCA3	2.79642	0.0212622	15.7531	9.83804e-27	2.50524e-24	50.3658
chr10	CXCL12	-3.39506	5.54802	-15.7897	9.7271e-27	2.50524e-24	50.3543
chr15	PRC1-AS1	2.92511	1.52698	15.6441	1.53889e-26	3.71703e-24	49.974
chr11	FAM99A	-4.92139	1.93767	-15.6776	1.51808e-26	3.71703e-24	49.9545
chr16	LCAT	-3.15568	5.38409	-15.6425	1.74502e-26	4.13227e-24	49.7586
chr12	FOXM1	3.06511	1.76693	15.5398	2.43385e-26	5.54595e-24	49.5176
chr16	MT1F	-5.48094	4.01755	-15.5394	2.6332e-26	5.88911e-24	49.3929
chr1	CD34	2.23757	3.51692	15.4975	2.73565e-26	6.00699e-24	49.3534
chr1	CDC20	3.81863	0.452586	15.442	3.71531e-26	7.8719e-24	49.089
chr2	PLGLA	-2.35943	4.17893	-15.4708	3.33168e-26	7.18513e-24	49.0852
chr4	HAND2	-3.52473	0.246067	-15.3939	4.38766e-26	8.98133e-24	48.9326
chr12	GPR182	-4.3784	-0.518299	-15.4125	4.37415e-26	8.98133e-24	48.9259
chr11	RPS12P21	-3.67514	-2.60397	-15.2839	6.46091e-26	1.30047e-23	48.3401
chr1	UBE2T	3.14816	0.3818	15.1284	1.21322e-25	2.32572e-23	47.9158
chr10	CDK1	3.32573	0.784382	15.0275	1.92565e-25	3.63373e-23	47.4694
chr16	CTD-2196E14.5	3.59759	-2.4001	14.8366	3.98907e-25	7.19045e-23	46.4781
chr12	APOF	-4.03373	5.52887	-14.7785	5.70469e-25	1.01317e-22	46.3026
chr11	FAM99B	-4.25532	0.600631	-14.717	7.33729e-25	1.28424e-22	46.1364
chr8	ADRA1A	-3.8913	4.4638	-14.4327	2.36445e-24	3.8074e-22	44.8583
chr18	CNDP1	-5.69865	2.07733	-14.3948	2.76568e-24	4.39489e-22	44.7753
chr1	RP11-25K21.1	-3.27539	0.399821	-14.3305	3.4852e-24	5.39625e-22	44.5962
chr1	CD1D	-2.28218	2.21008	-14.0368	1.13381e-23	1.64977e-21	43.3587
chr16	MT1E	-4.91464	5.98477	-14.0452	1.18473e-23	1.70334e-21	43.3112
chr16	MT1G	-6.30199	5.71426	-13.9962	1.45429e-23	2.06629e-21	43.1282
chr17	TOP2A	3.64172	2.08506	13.9614	1.68268e-23	2.33583e-21	43.0094
chr15	CYP1A2	-6.70484	4.49952	-13.7387	4.29444e-23	5.63739e-21	42.0461
chr16	IGFALS	-4.5504	3.89129	-13.7493	4.10633e-23	5.44969e-21	42.0223
chr1	DIRAS3	-3.739	0.227889	-13.593	7.95352e-23	1.0111e-20	41.5017
chr16	MT1M	-5.66279	3.13626	-13.497	1.1954e-22	1.47314e-20	40.9949
chr14	GSTZ1	-2.24855	5.17839	-13.4357	1.55108e-22	1.89216e-20	40.6389
chr16	CETP	-2.86812	2.69704	-13.3865	1.91289e-22	2.3102e-20	40.4977
chr6	TCF19	2.40017	1.76676	13.3262	2.26438e-22	2.65503e-20	40.4289
chr8	C8orf4	-2.58716	5.01681	-13.3747	2.01182e-22	2.40562e-20	40.3861
chr16	KDM8	-2.75465	4.1555	-13.3664	2.08439e-22	2.46795e-20	40.3577
chr16	MT1JP	-5.67524	1.90362	-13.32	2.54061e-22	2.95028e-20	40.2822
chr16	PKMYT1	2.14864	2.08516	13.2802	2.73318e-22	3.14368e-20	40.2308
chr12	SLCO1B3	-5.42126	3.5345	-13.2827	2.97993e-22	3.39515e-20	40.0728
chr19	CTD-2527I21.5	-3.46302	3.40246	-13.2506	3.41797e-22	3.85783e-20	39.8858
chr17	UBE2SP2	2.01675	-1.69152	13.1319	5.17035e-22	5.62544e-20	39.5915
chr4	FAM13A-AS1	-2.47672	3.95929	-13.1262	5.82657e-22	6.28281e-20	39.3242
chr20	E2F1	3.59034	0.973026	13.0778	7.17401e-22	7.56133e-20	39.3153
chr3	CSRNP1	-2.11988	4.94041	-13.0755	7.20007e-22	7.56133e-20	39.099
chr10	MKI67	3.18854	1.8936	13.0202	9.1921e-22	9.40788e-20	39.0325
chr19	NOTCH3	2.28477	3.45273	12.9896	1.01635e-21	1.03147e-19	38.8563
chr19	FOSB	-4.18084	4.00997	-12.989	1.05153e-21	1.05827e-19	38.7738
chr17	CCL14	-2.20957	4.82864	-12.9619	1.18184e-21	1.16041e-19	38.6008
chr17	CTB-186H2.3	-2.19353	4.83117	-12.9133	1.45742e-21	1.41946e-19	38.3907
chr1	TMEM82	-3.00611	3.10435	-12.8719	1.74309e-21	1.6841e-19	38.2615
chr18	RP11-231E4.3	-5.51465	-1.60412	-12.7612	2.81562e-21	2.61571e-19	37.9696
chr4	MT2P1	-3.90619	2.1738	-12.7806	2.5879e-21	2.42279e-19	37.9453
chr16	MT1H	-6.92183	2.23347	-12.7372	3.12405e-21	2.85827e-19	37.7959
chr12	NDUFA4L2	2.35451	1.89858	12.6947	3.49937e-21	3.17759e-19	37.7065
chr2	RRM2	3.10983	1.95017	12.6523	4.51737e-21	3.98221e-19	37.4523
chr12	SPX	-2.64525	4.35118	-12.681	3.98741e-21	3.54088e-19	37.3911
chr14	ASPG	-4.27341	3.66208	-12.6093	5.44701e-21	4.73263e-19	37.1315
chr1	RAB25	-3.95362	-1.46475	-12.548	7.09437e-21	5.90888e-19	37.064
chr1	HAO2	-4.00502	4.93942	-12.5744	6.34056e-21	5.35489e-19	36.9768
chr2	SRD5A2	-3.2655	3.68879	-12.5761	6.29422e-21	5.35319e-19	36.9581
chr11	MDK	3.2725	3.90156	12.5446	7.22038e-21	5.97264e-19	36.8945
chr20	RP4-568C11.4	-3.35779	0.370957	-12.4819	9.4924e-21	7.3019e-19	36.7492
chr16	MT1X	-4.28917	6.41993	-12.5013	8.72174e-21	6.97566e-19	36.7082
chr16	RP11-343H19.2	-4.29278	6.42367	-12.4963	8.91657e-21	7.03827e-19	36.6863
chr17	C1QTNF1	-2.31028	4.33179	-12.5082	8.46391e-21	6.81458e-19	36.6331
chr16	CDT1	3.17394	0.27622	12.42	1.18641e-20	8.79037e-19	36.5549
chr20	AURKA	2.2743	1.71385	12.417	1.17107e-20	8.73028e-19	36.5033
chr20	MT1P3	-3.50539	-0.311885	-12.4071	1.30566e-20	9.55667e-19	36.4607
chr5	CDHR2	-3.67236	3.86165	-12.4015	1.34916e-20	9.81552e-19	36.2177
chr1	RP11-169K16.4	-2.56937	3.45439	-12.3837	1.45882e-20	1.05498e-18	36.1171
chr1	TNFRSF4	2.53928	-0.663098	12.2417	2.50499e-20	1.6901e-18	35.8176
chr12	DCN	-3.55183	5.70723	-12.3007	2.09862e-20	1.46503e-18	35.7859
chr11	RP11-334E6.12	2.78879	2.89676	12.2521	2.59815e-20	1.73358e-18	35.6531
chr3	UROC1	-4.50295	4.35689	-12.2508	2.61296e-20	1.73389e-18	35.5681
chr12	PMCH	2.49228	-1.44739	12.1679	3.46892e-20	2.25237e-18	35.4765
chr12	NXPH4	3.68224	-2.33236	12.1569	3.64143e-20	2.33923e-18	35.3727
chr7	IGFBP3	-2.27173	7.28549	-12.1374	4.22739e-20	2.65907e-18	35.1495
chr10	CYP2C19	-2.9805	4.56626	-12.1434	4.19033e-20	2.64956e-18	35.0487
chr6	RP11-349J5.2	-2.11972	1.61133	-12.0892	5.01976e-20	3.12493e-18	35.0238
chr16	C16orf59	2.75637	-0.484505	12.0286	6.42335e-20	3.91792e-18	34.8886
chr17	GGT6	-3.49787	-2.27546	-12.0193	6.80899e-20	4.0709e-18	34.8124
chr11	THY1	2.76862	3.46044	12.0656	5.90448e-20	3.61972e-18	34.8046
chr21	RCAN1	-2.14375	5.7734	-12.0767	5.62372e-20	3.48296e-18	34.767
chr5	TSLP	-2.78558	0.816033	-11.9864	8.3358e-20	4.83997e-18	34.5594
chr16	MT2A	-3.50582	8.08214	-11.9662	9.16405e-20	5.19597e-18	34.4242
chr19	LILRB5	-2.05161	2.44561	-11.9656	8.94174e-20	5.09384e-18	34.3723
chr1	MT1XP1	-4.01344	-0.352148	-11.8729	1.38477e-19	7.67152e-18	34.1178
chr1	RP11-196G18.24	2.36742	-1.19642	11.7753	1.98039e-19	1.0221e-17	33.7748
chr17	CDC6	2.75537	0.893996	11.7872	1.95356e-19	1.01695e-17	33.7597
chr1	MFSD2A	-3.50867	4.64137	-11.8433	1.57932e-19	8.59167e-18	33.7436
chr7	HOXA13	6.09191	-2.87385	11.798	1.9312e-19	1.00966e-17	33.7392
chr12	GYS2	-3.04516	4.97352	-11.8223	1.73334e-19	9.22183e-18	33.6399
chr1	CDKN2C	2.07468	1.88718	11.7637	2.09971e-19	1.07907e-17	33.6201
chr2	HOXD9	4.34499	-3.10207	11.7421	2.38453e-19	1.20494e-17	33.5179
chrX	APLN	3.68473	-0.381435	11.6891	3.13296e-19	1.55069e-17	33.3271
chr16	RP11-715J22.4	2.11622	0.322711	11.6119	4.1061e-19	1.97567e-17	33.0409
chr20	FOXS1	2.9817	-1.72837	11.5239	6.09076e-19	2.85109e-17	32.6577
chr2	SLC19A3	-2.08058	3.45666	-11.5803	5.08719e-19	2.39992e-17	32.5762
chr1	TACSTD2	-3.50332	0.792646	-11.5208	6.63611e-19	3.04731e-17	32.5058
chr16	MT1L	-3.8488	2.06212	-11.5341	6.2524e-19	2.91545e-17	32.4872
chr17	MFAP4	-2.90786	3.0591	-11.5248	6.51811e-19	3.01496e-17	32.3509
chr11	MOGAT2	-3.1614	4.30348	-11.5327	6.29349e-19	2.92333e-17	32.3469
chr6	ALDH8A1	-2.00694	6.13164	-11.523	6.54069e-19	3.01496e-17	32.3356
chr20	RP4-616B8.5	2.96813	-4.24069	11.4665	7.87715e-19	3.53652e-17	32.2359
chr2	PLGLB2	-2.20249	5.52039	-11.5	7.28399e-19	3.30709e-17	32.2022
chr5	CTD-2201I18.1	3.60501	0.607446	11.3928	1.17646e-18	5.07432e-17	31.9872
chr8	LY6E	-3.28563	6.3078	-11.4165	1.05823e-18	4.6138e-17	31.8904
chr5	C9	-3.23873	8.04331	-11.3696	1.30559e-18	5.57158e-17	31.7889
chr4	MAD2L1	2.04017	0.879784	11.3204	1.51838e-18	6.36719e-17	31.7211
chr14	FOS	-3.37905	6.00245	-11.3776	1.25964e-18	5.39458e-17	31.7087
chr4	RP11-6E9.4	-2.15397	3.99514	-11.3907	1.18741e-18	5.10332e-17	31.6963
chr10	ZWINT	2.1995	1.58889	11.3281	1.49534e-18	6.29243e-17	31.6878
chr1	RP11-196G18.22	2.08287	0.663222	11.2951	1.70193e-18	7.07641e-17	31.6067
chr5	GHR	-2.52865	5.81588	-11.3604	1.36051e-18	5.78554e-17	31.5873
chr11	MUC6	-4.96497	0.579569	-11.2423	2.31079e-18	9.27155e-17	31.2884
chr7	TFPI2	-2.88212	0.691946	-11.2392	2.34383e-18	9.37301e-17	31.2709
chr10	HOGA1	-2.29915	4.15209	-11.2926	1.84345e-18	7.54692e-17	31.2549
chr8	PTP4A3	2.30005	2.29288	11.1891	2.89784e-18	1.11812e-16	30.9858
chr2	AC104809.2	-5.66185	-0.863767	-11.1624	3.31056e-18	1.25462e-16	30.9851
chr1	ALPL	-2.40203	4.83727	-11.2231	2.51968e-18	9.87992e-17	30.9446
chr4	MFAP3L	-2.11383	4.06402	-11.2123	2.64497e-18	1.03377e-16	30.8926
chr7	AC092171.4	2.34311	1.14918	11.1212	3.79629e-18	1.42828e-16	30.8031
chr4	FGFBP2	-2.24573	-0.224334	-11.1053	4.00565e-18	1.49309e-16	30.7808
chr2	ADRA2B	-2.14426	0.901472	-11.0938	4.2508e-18	1.57475e-16	30.6673
chr7	AKR1D1	-3.07399	5.19964	-11.1042	4.30093e-18	1.58845e-16	30.4431
chr1	CDA	-2.05196	3.5108	-11.0777	4.84661e-18	1.76835e-16	30.3103
chr10	CLRN3	-3.29754	2.58544	-11.054	5.39315e-18	1.94427e-16	30.2968
chr19	LGI4	-2.88636	5.36407	-11.0262	6.11578e-18	2.16599e-16	30.0844
chr15	CTD-2026K11.1	2.59148	-1.49219	10.9389	8.50454e-18	2.86044e-16	30.0744
chr4	HSD17B13	-4.92609	5.65752	-10.9744	7.72474e-18	2.64079e-16	29.9251
chr3	MCM2	2.25382	2.59273	10.9511	8.52661e-18	2.86044e-16	29.8993
chr19	FXYD1	-3.15677	5.28618	-10.9552	8.42413e-18	2.84185e-16	29.7703
chr19	CTD-2527I21.4	-3.14711	5.29878	-10.9507	8.59945e-18	2.87689e-16	29.7498
chr4	SLC34A2	-3.48352	-0.348092	-10.8241	1.52416e-17	4.74614e-16	29.4741
chr17	CTD-2510F5.4	2.378	-1.52154	10.8	1.59732e-17	4.91221e-16	29.4556
chr1	CYP4A22-AS1	-2.24384	6.89391	-10.8513	1.34791e-17	4.27264e-16	29.3645
chrX	GSPT2	-2.0945	2.16894	-10.8341	1.43381e-17	4.49769e-16	29.3621
chr9	MT1P1	-3.34052	-0.766296	-10.7841	1.82735e-17	5.54494e-16	29.3
chr7	STEAP4	-2.07274	3.77623	-10.8487	1.36375e-17	4.31153e-16	29.2566
chr9	DBH	-2.04622	3.86415	-10.8164	1.57871e-17	4.88874e-16	29.1133
chr1	CYP4A22	-2.27467	6.85806	-10.7811	1.85236e-17	5.59794e-16	29.0462
chr20	ID1	-2.3252	4.11832	-10.7884	1.79152e-17	5.44993e-16	28.9813
chr2	STEAP3-AS1	-2.00411	3.5665	-10.7641	2.00051e-17	5.98022e-16	28.9076
chr14	SLC25A47	-4.46318	5.70103	-10.7237	2.40228e-17	7.05895e-16	28.7863
chr16	CTD-3203P2.1	-2.6076	1.20663	-10.689	2.81213e-17	8.02885e-16	28.775
chr16	ZG16	-2.99915	2.58623	-10.7171	2.47543e-17	7.23868e-16	28.7503
chr13	ZIC2	5.30091	-3.0195	10.6512	3.33797e-17	9.33165e-16	28.6642
chr12	PZP	-2.35594	5.40333	-10.7121	2.53264e-17	7.37029e-16	28.6407
chr6	IYD	-2.15058	3.84376	-10.7048	2.61714e-17	7.56153e-16	28.6179
chr5	CTC-505O3.2	-2.76119	2.13171	-10.6648	3.13831e-17	8.83481e-16	28.5487
chr16	PRSS8	-3.58999	2.32091	-10.6521	3.32561e-17	9.31866e-16	28.4967
chr17	KRT19	-4.56384	0.978394	-10.6262	3.73907e-17	1.03098e-15	28.493
chr4	JCHAIN	-3.70345	2.66638	-10.6406	3.50363e-17	9.77214e-16	28.4033
chr17	GCGR	-3.74013	3.4993	-10.6128	3.97446e-17	1.08843e-15	28.2276
chr2	CXCR2P1	-2.59383	0.584719	-10.5564	5.13587e-17	1.36922e-15	28.1834
chr4	CXCL2	-2.73799	4.29972	-10.5178	6.12309e-17	1.59029e-15	27.7632
chr16	PRSS22	-3.49546	-2.38063	-10.4204	9.37141e-17	2.35298e-15	27.718
chr11	RP11-382M14.1	-2.10411	1.57787	-10.4584	7.87603e-17	2.01097e-15	27.7063
chr22	MMP11	2.78787	1.11458	10.4271	9.25277e-17	2.33228e-15	27.6279
chr6	LPA	-2.17589	6.08656	-10.4323	9.03653e-17	2.29388e-15	27.4189
chr2	PLGLB1	-2.02434	5.87893	-10.4017	1.03882e-16	2.59747e-15	27.2628
chr1	HIST2H2BD	2.0757	-2.55326	10.3004	1.55943e-16	3.7742e-15	27.1971
chr14	RP11-349I1.2	-2.39068	6.80372	-10.3545	1.28825e-16	3.16224e-15	27.1074
chr14	IGHV2-5	-3.42177	-1.50368	-10.2588	1.99416e-16	4.69463e-15	26.9529
chr16	MT1A	-3.40528	3.14015	-10.3203	1.50544e-16	3.65085e-15	26.9337
chr14	IGHM	-3.80536	4.07866	-10.326	1.46713e-16	3.56509e-15	26.9274
chr6	AMD1P4	-3.28757	-1.54248	-10.2393	2.16914e-16	5.03783e-15	26.8801
chr14	SERPINA11	-2.38878	6.77728	-10.2934	1.70216e-16	4.11139e-15	26.8264
chr8	PVT1_3	2.77622	-3.93676	10.2183	2.27109e-16	5.24435e-15	26.7708
chr22	AP000349.2	2.93574	0.187791	10.222	2.35439e-16	5.42632e-15	26.7589
chr1	LINC01348	-2.66135	2.83672	-10.277	1.8346e-16	4.37012e-15	26.7157
chr9	PHYHD1	-2.14317	3.5869	-10.2652	1.93657e-16	4.5769e-15	26.624
chrX	DUSP9	3.11691	-0.0944836	10.1695	2.9829e-16	6.80992e-15	26.5542
chrX	BX842568.1	-2.61488	-2.45731	-10.1288	3.42327e-16	7.71323e-15	26.4452
chr5	PITX1	4.424	-3.46521	10.1223	3.7209e-16	8.30634e-15	26.3439
chr12	SOCS2	-2.60356	3.77187	-10.1379	3.46489e-16	7.77796e-15	26.0496
chr21	FTCD-AS1	-2.25215	4.84441	-10.1407	3.42028e-16	7.71323e-15	26.0295
chr1	RP4-710M16.2	-2.398	1.60214	-10.0762	4.59583e-16	1.00733e-14	25.948
chr19	KLK11	-3.4012	-3.44991	-10.0186	5.75874e-16	1.2266e-14	25.9285
chr12	RP11-424C20.2	3.19259	-2.80362	10.002	6.1258e-16	1.3002e-14	25.8608
chr16	RP11-388M20.2	-3.44743	0.921302	-10.0429	5.35265e-16	1.15451e-14	25.8536
chr19	ASPDH	-2.15295	4.64716	-10.1005	4.11072e-16	9.05933e-15	25.8382
chr12	GLS2	-3.37403	5.28642	-10.0394	5.43916e-16	1.16884e-14	25.6177
chr17	MAFG-AS1	2.41598	-1.44902	9.94462	7.97556e-16	1.66357e-14	25.6146
chr8	PVT1_1	2.5371	-4.7204	9.97093	7.06701e-16	1.4869e-14	25.6016
chr14	IGHA2	-3.51519	3.34267	-10.0094	6.23784e-16	1.32166e-14	25.4951
chr2	ASS1P2	-4.63494	-2.0475	-9.90286	1.01676e-15	2.04656e-14	25.3751
chr4	SPARCL1	2.1322	4.74825	9.94824	8.2576e-16	1.71352e-14	25.1934
chr4	HGFAC	-4.38172	4.58801	-9.93307	8.85212e-16	1.81506e-14	25.1579
chr2	RND3	-2.25896	5.2657	-9.93584	8.74057e-16	1.79524e-14	25.1118
chr12	RDH16	-2.81392	6.64189	-9.91262	9.72218e-16	1.96675e-14	25.096
chrX	GPC3	3.384	4.85067	9.88032	1.12749e-15	2.23959e-14	24.9379
chr1	ANGPTL1	-2.29856	2.22814	-9.84307	1.3376e-15	2.63098e-14	24.8416
chr3	BCHE	-3.05392	4.66297	-9.86805	1.19278e-15	2.35765e-14	24.8086
chr10	CYP26A1	-4.7794	0.562273	-9.81129	1.54768e-15	3.03431e-14	24.7946
chr6	TOB2P1	2.62378	-3.11609	9.75322	1.92398e-15	3.69411e-14	24.7222
chr6	SLC22A1	-3.66492	6.84824	-9.75101	2.04117e-15	3.90051e-14	24.3763
chr10	LINC00844	-3.39355	2.05497	-9.73993	2.14774e-15	4.09122e-14	24.3724
chr17	RP11-676J12.7	-4.12851	-1.65356	-9.6577	3.1339e-15	5.77833e-14	24.2457
chr5	C7	-3.0718	5.63435	-9.7114	2.44859e-15	4.62779e-14	24.123
chr5	AGXT2	-2.10704	4.91532	-9.71981	2.3557e-15	4.48029e-14	24.1068
chr1	RP11-393N21.2	-2.59644	1.58158	-9.67253	2.9274e-15	5.4475e-14	24.0918
chr1	PRELP	-2.06358	3.4633	-9.70756	2.49218e-15	4.70281e-14	24.0918
chr12	GPD1	-2.11206	5.59367	-9.6817	2.80652e-15	5.2468e-14	23.9453
chr1	CYP4A11	-2.10619	8.35716	-9.63161	3.52967e-15	6.44812e-14	23.9187
chr9	ADAMTSL2	-2.06025	3.82604	-9.64742	3.28559e-15	6.04879e-14	23.7846
chr12	IGF1	-2.67684	4.3798	-9.63457	3.48539e-15	6.37773e-14	23.7302
chr14	FITM1	-2.32114	0.694528	-9.56112	4.86273e-15	8.62367e-14	23.6863
chr2	IGKV2D-28	-3.43805	-0.454353	-9.54529	5.25505e-15	9.26535e-14	23.6664
chr10	CYP2C8	-2.9899	8.04758	-9.57245	4.63794e-15	8.26142e-14	23.6467
chr1	CYR61	-2.12048	5.37406	-9.55116	5.11514e-15	9.04473e-14	23.3564
chr19	CYP2B6	-2.81872	6.66535	-9.53183	5.59079e-15	9.79971e-14	23.3483
chr6	ASS1P1	-2.06933	1.21908	-9.46355	7.56653e-15	1.28887e-13	23.204
chr9	FBP1	-2.30421	7.54919	-9.48155	7.04605e-15	1.20874e-13	23.1831
chr11	AP006285.7	-2.63956	-2.79101	-9.37312	1.11037e-14	1.82241e-13	23.0322
chr2	IGKV2D-29	-3.02582	-3.0078	-9.3598	1.2028e-14	1.96036e-13	22.9535
chr6	XX-C2158C6.1	3.17962	-4.88491	9.3109	1.47994e-14	2.37676e-13	22.6861
chr2	IGKV4-1	-3.27706	1.60168	-9.36611	1.19888e-14	1.9566e-13	22.6566
chr10	CYP2C9	-2.3598	8.43284	-9.34387	1.32819e-14	2.14734e-13	22.6218
chr2	IGKV2D-30	-3.14257	-1.65158	-9.29477	1.66524e-14	2.63926e-13	22.5945
chr9	CDKN2B-AS_3	2.16348	-5.38375	9.29561	1.58822e-14	2.53381e-13	22.577
chr14	AL589743.1	3.26962	-2.39592	9.26967	1.82297e-14	2.8598e-13	22.5529
chr1	S100A8	-2.49523	0.940598	-9.32329	1.46022e-14	2.35134e-13	22.5441
chr14	IGHA1	-3.59539	5.19719	-9.36311	1.21556e-14	1.97847e-13	22.5277
chr3	ZIC4-AS1	3.28548	-5.0816	9.26023	1.87019e-14	2.92321e-13	22.4375
chr4	ADH4	-3.72006	8.26613	-9.27509	1.82334e-14	2.8598e-13	22.299
chr19	C3P1	-2.48788	5.50338	-9.27912	1.78976e-14	2.81444e-13	22.1209
chr2	IGKV2-28	-3.57018	0.275107	-9.20908	2.47155e-14	3.74986e-13	22.084
chr16	HBA2	-2.25883	3.87675	-9.26599	1.90134e-14	2.95909e-13	22.0732
chr1	RP11-495P10.7	5.00436	-4.1018	9.17071	2.94957e-14	4.39235e-13	22.0572
chr22	IGLV2-8	-3.35403	0.169442	-9.19603	2.62469e-14	3.95735e-13	22.0307
chr4	AFM	-2.45068	6.67387	-9.17931	2.83498e-14	4.24263e-13	21.7459
chr11	INS-IGF2	-3.89486	3.91569	-9.17258	2.92429e-14	4.36546e-13	21.6537
chr12	AVPR1A	-4.02993	2.97938	-9.14993	3.24613e-14	4.80435e-13	21.5898
chr1	RP11-495P10.5	4.35758	-4.54365	9.06364	4.79323e-14	6.89963e-13	21.5701
chr5	EGR1	-2.50513	6.52486	-9.12704	3.60726e-14	5.29343e-13	21.4775
chr12	RP11-656E20.5	-2.02395	-1.4953	-9.01991	5.67782e-14	8.03881e-13	21.3944
chr1	LINC00853	2.53433	-2.00192	9.00626	6.04748e-14	8.50238e-13	21.3766
chr2	IGKV2-30	-3.19733	-0.556449	-9.00072	6.45813e-14	9.05863e-13	21.1809
chr2	SPP2	-2.73254	5.58947	-9.05426	5.04532e-14	7.21948e-13	21.0874
chr3	ALG1L	2.17861	0.732679	8.95589	7.79337e-14	1.07566e-12	20.9926
chr1	RP5-857K21.15	3.4399	-4.08103	8.86708	1.16303e-13	1.55547e-12	20.7349
chr16	RP11-96D1.6	-2.10127	-0.0285187	-8.86799	1.16456e-13	1.55579e-12	20.5899
chr11	GLYAT	-2.62847	5.90057	-8.94226	8.45622e-14	1.16184e-12	20.5878
chr16	MT1CP	-3.78572	-2.0205	-8.84535	1.32199e-13	1.74298e-12	20.5779
chr12	B4GALNT1	2.61967	-0.363946	8.84056	1.33892e-13	1.75572e-12	20.5291
chr22	IGLV6-57	-3.23378	-1.02718	-8.84425	1.32871e-13	1.74896e-12	20.5069
chrX	MAGEA1	5.31313	-3.94093	8.81579	1.51502e-13	1.95479e-12	20.4709
chr4	RP11-622A1.2	-2.02987	3.9922	-8.90364	1.01041e-13	1.3711e-12	20.3565
chr8	LINC01419	5.32366	-4.41197	8.7886	1.71738e-13	2.19247e-12	20.3505
chr11	THRSP	-3.01709	4.35148	-8.88485	1.1019e-13	1.48374e-12	20.2999
chr15	ITPKA	2.02569	0.272007	8.7851	1.6987e-13	2.17092e-12	20.2247
chr12	DTX1	-2.21292	3.59536	-8.86786	1.19168e-13	1.59027e-12	20.2214
chr4	UGT2B24P	-2.14311	3.20877	-8.86275	1.22007e-13	1.62277e-12	20.1913
chr1	AHCYP8	3.03138	-5.38871	8.75245	1.95466e-13	2.46929e-12	20.1773
chr1	MT1HL1	-4.22658	-3.77458	-8.73474	2.2015e-13	2.74665e-12	20.1219
chr19	PGLYRP2	-2.32206	6.24791	-8.82122	1.47758e-13	1.91105e-12	20.0569
chr7	MAGI2-AS3	-2.02069	2.94498	-8.80619	1.58365e-13	2.03465e-12	19.9934
chr17	RP11-449J21.5	2.07365	1.44538	8.7541	2.00713e-13	2.51977e-12	19.9734
chr16	HBA1	-2.22881	3.55714	-8.79449	1.67137e-13	2.13826e-12	19.9295
chr7	RP11-132A1.6	-2.25436	-0.558544	-8.68294	2.75964e-13	3.38014e-12	19.768
chr11	RP11-64D24.2	-2.70838	8.22687	-8.70386	2.53832e-13	3.13448e-12	19.6626
chr22	IGLV2-11	-3.20693	0.398837	-8.67819	2.85714e-13	3.4784e-12	19.6346
chr2	IGKV1-27	-3.13563	-1.33271	-8.64214	3.37364e-13	4.04341e-12	19.6154
chr20	PCK1	-2.71542	8.88446	-8.67419	2.91032e-13	3.53957e-12	19.5869
chr11	NNMT	-3.08992	7.98371	-8.68231	2.80344e-13	3.42683e-12	19.5523
chr5	ASS1P9	-2.03855	-0.0910574	-8.63074	3.48158e-13	4.16308e-12	19.5128
chr12	RP11-290L1.3	-2.49693	4.15552	-8.71741	2.38463e-13	2.9568e-12	19.5071
chr2	ATOH8	-2.04504	3.36301	-8.67176	2.94311e-13	3.57585e-12	19.3592
chr12	VENTXP3	3.61211	-5.25824	8.52606	5.5744e-13	6.39335e-12	19.1704
chr12	SLC39A5	-2.60157	5.56991	-8.63359	3.50928e-13	4.18376e-12	19.1588
chr14	IGHV6-1	-3.13777	-2.39378	-8.50456	6.34359e-13	7.22069e-12	19.0641
chr5	LINC01018	-3.11509	3.9953	-8.58604	4.36894e-13	5.11772e-12	18.9312
chr20	OXT	-3.92989	-1.97226	-8.46018	7.8015e-13	8.65186e-12	18.8253
chr19	UCA1	-2.96098	-1.91862	-8.44858	8.2299e-13	9.03568e-12	18.7769
chr5	STC2	3.39433	0.73211	8.4507	8.14993e-13	8.96839e-12	18.6344
chr2	IGKJ1	-3.21466	1.76497	-8.48197	7.05676e-13	7.96491e-12	18.5913
chr1	GBP7	-2.0601	4.24637	-8.51914	5.94633e-13	6.7877e-12	18.5848
chr2	IGKV2-24	-3.08453	-1.33904	-8.41637	9.54548e-13	1.03391e-11	18.5823
chr22	IGLV1-40	-2.97977	0.74713	-8.44598	8.32868e-13	9.12754e-12	18.559
chr5	RP11-1259L22.2	-2.56769	-1.35737	-8.40922	9.84209e-13	1.06214e-11	18.5534
chr14	RP11-731F5.2	-3.08373	2.60049	-8.46868	7.50213e-13	8.35823e-12	18.4486
chr1	AKR7A3	-2.13642	5.87796	-8.47362	7.33339e-13	8.18534e-12	18.4247
chr17	RP11-1182P23.5	-2.35778	-1.27095	-8.33473	1.3694e-12	1.44439e-11	18.241
chr20	LINC00176	3.13326	-2.32019	8.30728	1.56257e-12	1.61707e-11	18.1995
chr16	RPL18P13	2.25328	-3.70835	8.29152	1.64171e-12	1.69172e-11	18.156
chr8	RP11-388K12.3	2.33538	-5.66689	8.29937	1.58331e-12	1.63594e-11	18.1557
chr12	LRCOL1	-2.78424	1.37052	-8.35811	1.24815e-12	1.32576e-11	18.1251
chr4	ENAM	-2.53638	3.30176	-8.37155	1.17328e-12	1.24796e-11	17.9722
chr20	LINC01370	-4.01508	-0.74459	-8.25838	1.9748e-12	2.00249e-11	17.836
chr1	BCAN	3.45433	0.439393	8.24239	2.12547e-12	2.14525e-11	17.7575
chr14	IGHV3-53	-3.08449	-1.69004	-8.22939	2.25633e-12	2.27162e-11	17.754
chr22	LL22NC03-N14H11.1	2.74988	-3.49161	8.18646	2.66412e-12	2.64159e-11	17.6936
chr6	XX-C2158C6.3	2.74778	-4.06008	8.158	3.0371e-12	2.97237e-11	17.5617
chr16	RP11-249C24.12	-4.77162	-2.0211	-8.17874	2.84787e-12	2.80536e-11	17.553
chr7	CYP3A4	-4.01146	8.5108	-8.22932	2.25714e-12	2.27162e-11	17.5389
chr16	MT1DP	-4.343	0.203886	-8.20212	2.55765e-12	2.54648e-11	17.4867
chr10	OGDHL	-2.00578	5.78236	-8.21896	2.36715e-12	2.37442e-11	17.2631
chr8	RP11-55J15.2	2.27334	-4.33947	8.08736	4.20411e-12	4.00735e-11	17.2436
chr22	IGLV3-19	-3.17352	0.000587663	-8.14528	3.32103e-12	3.22834e-11	17.2382
chr14	IGHV5-51	-3.10427	-0.329666	-8.1324	3.52354e-12	3.4043e-11	17.2263
chr8	MIR4664	2.38239	-3.74938	8.06943	4.56551e-12	4.31775e-11	17.1712
chr16	CTD-2194A8.2	-2.17707	5.10606	-8.19426	2.65183e-12	2.63157e-11	17.0998
chr4	TDO2	-2.30986	7.08334	-8.14836	3.27438e-12	3.18652e-11	17.0417
chr11	HBB	-2.22215	3.86544	-8.16529	3.02942e-12	2.96726e-11	17.0134
chr11	SAA4	-2.35558	7.26131	-8.09012	4.27849e-12	4.06861e-11	16.7942
chr1	RP11-334A14.5	-2.04503	2.39099	-8.08176	4.44596e-12	4.2179e-11	16.7576
chr1	PODN	-2.04	2.41014	-8.07442	4.59825e-12	4.34192e-11	16.7212
chr4	HPGD	-3.07073	4.87715	-8.09026	4.2757e-12	4.06861e-11	16.6693
chr2	IGKV2-29	-2.75137	-3.11365	-7.96786	7.42733e-12	6.81092e-11	16.6542
chr1	DLEU2_6	2.01786	-4.79434	7.95074	7.87809e-12	7.18065e-11	16.6325
chr14	IGHV3-7	-3.07456	-0.276062	-7.99729	6.55034e-12	6.07125e-11	16.6002
chr14	IGHVII-44-2D	2.86284	-5.61747	7.92854	8.72375e-12	7.85073e-11	16.5214
chr16	RP11-249C24.11	-3.79461	-1.94961	-7.94272	8.41246e-12	7.5989e-11	16.506
chr7	HOXA10-AS	3.4636	-3.63323	7.9212	9.25698e-12	8.26897e-11	16.4824
chr15	ASB9P1	2.5053	-4.59751	7.9077	9.59972e-12	8.54984e-11	16.4421
chr11	HEPN1	-4.06321	0.966957	-7.97245	7.34081e-12	6.7367e-11	16.3677
chr5	CPLX2	5.53627	-1.73214	7.89892	1.02813e-11	9.08984e-11	16.3333
chr22	APOBEC3B-AS1	2.27785	-0.581124	7.9153	9.45759e-12	8.4357e-11	16.3205
chr22	APOBEC3B	2.14196	0.501928	7.9267	9.05317e-12	8.11091e-11	16.2715
chr22	IGLV1-44	-2.98681	0.288906	-7.93073	8.88728e-12	7.98599e-11	16.2605
chr2	IGKV1-39	-3.34741	0.863226	-7.94705	8.24721e-12	7.46639e-11	16.2489
chr5	CTD-2325A15.3	2.14335	-3.4016	7.84811	1.26179e-11	1.09947e-10	16.1852
chr14	IGHJ5	-3.08993	-0.276312	-7.90578	9.96346e-12	8.84119e-11	16.1791
chrX	F9	-2.54225	6.98535	-7.9483	8.19976e-12	7.43906e-11	16.1201
chr2	IGKJ2	-3.05019	1.11321	-7.91514	9.5456e-12	8.50791e-11	16.0925
chr6	HIST1H3B	2.44129	-4.93672	7.82567	1.39856e-11	1.20474e-10	16.0769
chr1	EPS8L3	4.66972	-0.664369	7.84987	1.28701e-11	1.11821e-10	16.0769
chr4	ADH1C	-2.04869	8.67034	-7.9037	1.00588e-11	8.91927e-11	16.0402
chr11	RP11-728F11.3	-2.72284	1.40357	-7.88542	1.09372e-11	9.60648e-11	15.9638
chr4	RP11-468N14.3	-2.04854	0.240886	-7.83854	1.35432e-11	1.16997e-10	15.8577
chr22	IGLV2-18	-2.91529	-1.33775	-7.81351	1.51994e-11	1.30094e-10	15.8488
chr14	IGHV3-48	-3.00438	-0.738987	-7.81746	1.49272e-11	1.28036e-10	15.8219
chr22	IGLV4-69	-3.02152	-1.28323	-7.80251	1.59835e-11	1.36227e-10	15.8214
chr6	HIST1H2AM	2.3261	-3.78784	7.75641	1.92088e-11	1.60592e-10	15.7781
chr2	AC068535.3	-3.0638	-0.510378	-7.80196	1.60235e-11	1.36471e-10	15.7772
chr2	AC068535.2	-3.06309	-0.508692	-7.79635	1.64403e-11	1.39627e-10	15.7518
chr14	IGHV3-23	-3.13796	0.44459	-7.81937	1.47974e-11	1.27104e-10	15.7173
chr9	RP11-229P13.23	2.40142	-3.60477	7.7273	2.19468e-11	1.80756e-10	15.6488
chr14	IGHV3-33	-3.08399	0.233858	-7.78891	1.70094e-11	1.43652e-10	15.6222
chr11	AC132217.4	-3.96656	6.73692	-7.82915	1.41502e-11	1.21718e-10	15.5856
chr22	IGLV1-51	-2.61183	0.738384	-7.79272	1.67152e-11	1.4175e-10	15.5849
chr2	IGKV1D-27	-2.74056	-2.25559	-7.72281	2.30067e-11	1.8863e-10	15.5105
chrX	SSX1	5.41108	-3.73398	7.70014	2.55158e-11	2.07511e-10	15.5005
chr11	HEPACAM	-4.03776	1.37433	-7.7895	1.69636e-11	1.43403e-10	15.4942
chr14	IGHVII-44-2	3.32908	-5.40006	7.69	2.61059e-11	2.1174e-10	15.4718
chr19	CTD-2105E13.14	2.34295	-2.45332	7.68237	2.69978e-11	2.1795e-10	15.4074
chr14	IGHV3-74	-2.89636	-1.00621	-7.72471	2.28078e-11	1.87254e-10	15.4002
chr11	RP11-399J13.2	2.67566	-3.08281	7.67339	2.82872e-11	2.27295e-10	15.3829
chr2	IGKV3-11	-3.0605	1.2239	-7.75615	1.97569e-11	1.64441e-10	15.3367
chr3	SLITRK3	-4.8822	-1.29855	-7.68185	2.77374e-11	2.23621e-10	15.2749
chr14	SLC10A1	-2.59023	6.15271	-7.75535	1.98292e-11	1.64816e-10	15.182
chr6	GNMT	-2.41666	5.03052	-7.76076	1.93452e-11	1.61435e-10	15.1521
chr14	CH17-60O17.11	2.93008	-5.48358	7.61621	3.64726e-11	2.87707e-10	15.1485
chr22	IGLV1-41	-2.79448	-1.58016	-7.63064	3.5036e-11	2.77246e-10	15.0656
chr22	IGLV2-34	-2.65913	-1.89899	-7.61355	3.78749e-11	2.9683e-10	15.0133
chr14	IGHV3-72	-2.70167	-2.49521	-7.59037	4.19463e-11	3.25151e-10	14.9519
chr14	IGHV3-49	-2.69759	-2.00833	-7.59465	4.12826e-11	3.20624e-10	14.9302
chr2	IGKV6D-21	-2.44821	-3.64523	-7.56295	4.6558e-11	3.561e-10	14.8978
chr17	RP1-41C23.2	2.4216	-2.78216	7.55621	4.79646e-11	3.65239e-10	14.8701
chr1	RP11-284F21.10	3.3703	-0.65337	7.57533	4.50792e-11	3.46158e-10	14.8245
chr22	IGLV1-47	-2.76477	0.1277	-7.5873	4.26873e-11	3.30471e-10	14.719
chr14	IGHV3-30	-2.99631	0.265662	-7.58751	4.26458e-11	3.30361e-10	14.7153
chr2	IGKV1-6	-3.27403	-0.476965	-7.573	4.55612e-11	3.49582e-10	14.6863
chr22	IGLV7-46	-2.87558	-2.14493	-7.5291	5.56385e-11	4.18137e-10	14.634
chr6	RP3-523E19.2	2.15756	-1.40286	7.52036	5.68698e-11	4.26594e-10	14.6187
chr7	EPO	-3.2398	-1.08292	-7.52506	5.66709e-11	4.25366e-10	14.5745
chr2	IGKV1D-39	-3.08209	0.535043	-7.55222	5.0081e-11	3.79689e-10	14.5028
chr3	FETUB	-2.15062	5.39748	-7.60514	3.93545e-11	3.06833e-10	14.4513
chr14	IGHV3-11	-2.86505	-0.476458	-7.51256	5.99864e-11	4.47748e-10	14.442
chr19	F2RL3	2.30084	-0.686622	7.47632	7.02814e-11	5.15981e-10	14.3821
chr2	IGKV1-33	-3.04473	-0.307495	-7.49849	6.39504e-11	4.73531e-10	14.3503
chr2	IGKV1-5	-2.98993	1.33254	-7.52104	5.77165e-11	4.3214e-10	14.289
chr9	RP11-109M17.2	2.212	-5.71057	7.41439	9.15103e-11	6.57839e-10	14.2611
chr10	OAT	-2.14326	4.48136	-7.55706	4.89906e-11	3.72113e-10	14.2032
chr11	HBD	-2.289	1.35776	-7.48136	6.91317e-11	5.08158e-10	14.165
chr14	IGHV3-15	-3.02681	-0.871831	-7.4373	8.44523e-11	6.11103e-10	14.1245
chr4	RP11-290F5.1	-2.10492	2.24757	-7.4908	6.6228e-11	4.88394e-10	14.0999
chrX	MAGEA2	3.67179	-4.96788	7.35724	1.2064e-10	8.48343e-10	14.0029
chrX	MAGEC2	4.97859	-4.32946	7.35841	1.20794e-10	8.48653e-10	14.0026
chr3	CAMK2N2	2.09594	-0.326148	7.40018	9.95437e-11	7.11078e-10	13.9783
chr14	IGHJ3	-3.10209	-0.44424	-7.41269	9.44354e-11	6.77657e-10	13.9684
chr2	IGKV3-15	-3.0128	1.13581	-7.44539	8.14047e-11	5.92243e-10	13.9486
chr11	FXYD2	-2.39882	1.82235	-7.43866	8.39307e-11	6.08057e-10	13.9023
chr22	IGLC7	-2.93819	-0.1368	-7.40021	9.99366e-11	7.13318e-10	13.8844
chr2	IGKJ4	-2.81952	1.60533	-7.439	8.38033e-11	6.07498e-10	13.8661
chr11	TPBGL	2.27596	-3.11409	7.32763	1.3572e-10	9.45809e-10	13.8507
chr22	IGLJ1	-2.83218	0.587499	-7.39969	1.00172e-10	7.14578e-10	13.8438
chr17	RP11-498C9.4	2.07689	-4.20505	7.31679	1.42561e-10	9.88355e-10	13.8417
chr22	IGLC5	-2.88552	1.91428	-7.43116	8.68405e-11	6.27256e-10	13.8153
chr22	IGLV3-1	-2.89483	0.1135	-7.38442	1.07358e-10	7.59455e-10	13.8072
chr3	MME-AS1	-3.32076	2.53759	-7.4264	8.87357e-11	6.39797e-10	13.796
chr14	IGHJ1	-2.42361	-3.65492	-7.30306	1.52649e-10	1.05105e-09	13.724
chr2	IGKV1-16	-2.80452	-0.991157	-7.34025	1.31156e-10	9.16652e-10	13.6967
chr2	IGKV3-20	-3.02103	2.22667	-7.40521	9.76965e-11	6.98568e-10	13.6609
chr14	IGHV3-66	-2.78904	-2.08466	-7.29095	1.63962e-10	1.12064e-09	13.5903
chr9	CA9	-2.18031	-0.834174	-7.29841	1.5781e-10	1.08227e-09	13.5616
chr2	IGKV3D-11	-2.85159	-0.236367	-7.31242	1.48776e-10	1.02731e-09	13.5143
chr22	IGLC1	-3.01243	3.62397	-7.3808	1.09134e-10	7.71217e-10	13.4693
chr3	MUC13	3.71809	1.7546	7.30699	1.52482e-10	1.0505e-09	13.371
chr22	IGLL5	-3.00456	3.64448	-7.35146	1.24663e-10	8.74306e-10	13.3363
chr22	IGLV1-36	-2.53187	-0.953515	-7.23841	2.07928e-10	1.39508e-09	13.2702
chr22	IGLC6	-2.85376	2.01789	-7.27531	1.75979e-10	1.19802e-09	13.1058
chr16	IGHV3OR16-13	-2.53946	-2.57774	-7.17462	2.76728e-10	1.81731e-09	13.0917
chr22	IGLJ3	-2.73065	0.640656	-7.22704	2.1889e-10	1.46052e-09	13.0641
chr2	IGKV1-17	-2.90029	-0.336248	-7.20741	2.39182e-10	1.5828e-09	13.0539
chr22	IGLV3-9	-2.75707	-2.79741	-7.1598	2.9651e-10	1.93879e-09	13.0379
chr2	IGKV3D-20	-2.75198	0.723451	-7.22885	2.17111e-10	1.45025e-09	13.026
chr16	COX6A2	-2.42391	-0.732471	-7.18516	2.64453e-10	1.74144e-09	13.0197
chr14	IGHV4-39	-2.96586	-0.334432	-7.19343	2.54766e-10	1.68131e-09	12.9944
chr16	CBLN1	2.35279	-1.13773	7.14117	3.19228e-10	2.0683e-09	12.9648
chr22	IGLJ2	-2.68029	1.05768	-7.21574	2.3036e-10	1.53113e-09	12.9534
chr10	MTND4P20	-2.09297	1.51075	-7.22717	2.18759e-10	1.46045e-09	12.9281
chrX	GAGE12G	2.68342	-5.60488	7.10643	3.69252e-10	2.36075e-09	12.9241
chr9	HRCT1	2.30837	-0.21037	7.15129	3.0811e-10	2.00487e-09	12.9136
chr14	IGHJ4	-2.86688	-0.750032	-7.16511	2.89485e-10	1.89799e-09	12.9096
chr14	IGHV2-26	-2.47147	-3.03844	-7.11257	3.63609e-10	2.32961e-09	12.8589
chr19	CYP2A7	-3.41762	6.09833	-7.2371	2.09169e-10	1.40185e-09	12.8438
chr3	RP11-141M3.6	-2.06793	7.4987	-7.20112	2.46079e-10	1.62665e-09	12.7844
chr14	IGHV3-21	-3.16553	-0.3593	-7.14417	3.18154e-10	2.06245e-09	12.7698
chr3	ACKR2	-2.09068	7.4703	-7.19004	2.58693e-10	1.70613e-09	12.7328
chr22	IGLV7-43	-2.72885	-2.12001	-7.09597	3.95289e-10	2.50915e-09	12.7218
chr22	IGLV1-50	-2.30905	-1.97897	-7.09489	3.95372e-10	2.50915e-09	12.7148
chrX	MAGEA2B	3.67829	-4.93513	7.06157	4.61146e-10	2.88862e-09	12.711
chr2	IGKV1D-42	-2.68473	-2.60581	-7.08686	4.11837e-10	2.61089e-09	12.7024
chr14	CH17-212P11.4	-2.54641	-2.34293	-7.08312	4.18229e-10	2.64448e-09	12.6904
chr14	IGHV4-59	-3.2642	-0.0118625	-7.13489	3.31747e-10	2.14367e-09	12.6692
chrX	RP11-431J24.2	3.49201	-2.03888	7.06726	4.49795e-10	2.82485e-09	12.6482
chr15	IGHV1OR15-2	-2.45015	-2.78976	-7.06681	4.47746e-10	2.81773e-09	12.6379
chr3	CYP8B1	-2.13388	7.43409	-7.16413	2.90767e-10	1.90536e-09	12.6148
chr22	IGLV3-25	-2.77881	-0.102578	-7.10437	3.80629e-10	2.42706e-09	12.5983
chr8	DCAF4L2	5.47473	-4.22073	7.02926	5.33562e-10	3.29945e-09	12.5673
chr16	RP11-452L6.8	-2.34604	-1.44104	-7.06366	4.57133e-10	2.86943e-09	12.5456
chr12	PHLDA1	-2.05968	5.97569	-7.17221	2.80364e-10	1.83919e-09	12.5441
chr2	IGKJ5	-2.99616	0.00363597	-7.09995	3.88275e-10	2.468e-09	12.5427
chr19	AC004510.3	-2.42748	-1.66	-7.05581	4.73551e-10	2.95865e-09	12.5253
chr5	RP11-213H15.4	2.48871	-4.21298	7.01607	5.54763e-10	3.4183e-09	12.5203
chr14	IGHJ6	-2.96516	0.376887	-7.0969	3.93643e-10	2.5008e-09	12.4981
chrX	MAGEC1	4.31376	-4.75811	7.0043	5.96849e-10	3.65525e-09	12.4632
chr10	RP11-108K14.12	-3.96767	5.97385	-7.12369	3.48911e-10	2.24616e-09	12.3923
chr2	IGKV3D-15	-2.87088	-0.266826	-7.0507	4.8456e-10	3.02274e-09	12.3422
chr7	AKR1B10	4.31413	4.53753	7.10038	3.87523e-10	2.46451e-09	12.2985
chr6	GABBR1	2.5053	6.03366	7.11962	3.55363e-10	2.28404e-09	12.2969
chr14	IGHV2-70	-2.81403	-2.37086	-6.98335	6.55675e-10	3.97121e-09	12.2441
chr7	NPC1L1	-2.52714	3.76989	-7.11649	3.60411e-10	2.31034e-09	12.2409
chr22	IGLV2-14	-2.76057	1.40313	-7.05982	4.65093e-10	2.91184e-09	12.2155
chr11	IGF2	-3.76125	7.78041	-7.04366	5.00131e-10	3.11124e-09	12.1264
chr14	CH17-224D4.1	-2.54693	-2.90099	-6.9344	8.14866e-10	4.86433e-09	12.0575
chr1	SFN	3.93833	0.352419	6.97167	6.90927e-10	4.17216e-09	12.0509
chr2	FABP1	-2.10389	8.87599	-7.00076	6.06411e-10	3.70816e-09	12.017
chr1	CYP4A26P	-2.12245	-1.23199	-6.94	7.91301e-10	4.7333e-09	12.0089
chr2	IGKV1D-33	-2.81776	-0.718947	-6.96161	7.22817e-10	4.35167e-09	12
chr2	IGKV1D-8	-2.72454	-1.2658	-6.94602	7.75093e-10	4.64325e-09	11.9757
chr7	CTD-2227E11.1	2.44691	-2.51028	6.88485	1.00512e-09	5.89832e-09	11.9085
chr22	IGLV2-5	-2.04613	-3.95071	-6.86377	1.09877e-09	6.39512e-09	11.8342
chr2	IGKV6-21	-2.56946	-2.83408	-6.8753	1.0623e-09	6.19178e-09	11.7968
chr2	IGKV1-9	-2.95505	-0.00161325	-6.92171	8.64261e-10	5.13666e-09	11.7583
chr14	IGHV7-56	-2.26265	-3.61327	-6.83593	1.24673e-09	7.16306e-09	11.6908
chr8	COX6B1P4	-2.43576	-2.99735	-6.8324	1.27426e-09	7.30736e-09	11.6614
chr17	SOCS3	-2.15612	4.58182	-6.9819	6.59936e-10	3.99301e-09	11.6577
chr22	IGLV2-23	-2.82335	1.19119	-6.90702	9.22962e-10	5.44534e-09	11.57
chr2	IGKJ3	-2.96153	-0.155552	-6.8484	1.19943e-09	6.91761e-09	11.4603
chr22	IGLV3-21	-2.94269	0.522995	-6.85529	1.1631e-09	6.73385e-09	11.4428
chrX	AF277315.13	2.04534	-5.62072	6.7616	1.73433e-09	9.64787e-09	11.4395
chrX	PPP4R3CP	3.65273	-5.08365	6.75389	1.82781e-09	1.0112e-08	11.3869
chr18	CABYR	2.46189	-0.523932	6.79537	1.51957e-09	8.55564e-09	11.3104
chr2	IGKV2D-24	-2.4076	-2.96664	-6.75396	1.81672e-09	1.00598e-08	11.2892
chr5	BHMT	-2.1102	7.70595	-6.85347	1.17258e-09	6.78221e-09	11.2771
chr14	IGHV4-61	-2.8968	-0.760206	-6.77145	1.69043e-09	9.43842e-09	11.1628
chr22	IGLJ7	-2.21523	-4.11273	-6.70658	2.21599e-09	1.20988e-08	11.1506
chr19	CYP2A7P1	-2.90011	0.411119	-6.75637	1.80782e-09	1.00193e-08	11.0261
chr6	UBD	2.59581	5.87695	6.81899	1.36765e-09	7.78742e-09	10.9637
chrX	MAGEA12	4.21089	-4.44575	6.65281	2.86349e-09	1.51944e-08	10.9422
chr2	IGKV1D-17	-2.4155	-2.0244	-6.69042	2.42358e-09	1.30901e-08	10.9242
chr1	RP11-495P10.9	3.40293	-5.05575	6.64309	2.98176e-09	1.57942e-08	10.917
chrX	MAGEA8	2.53075	-5.44936	6.63702	3.01857e-09	1.59612e-08	10.9082
chr1	FAM151A	-2.25033	1.85843	-6.76127	1.76881e-09	9.81707e-09	10.8816
chr7	LINC01287	4.34198	-3.80356	6.64112	3.01579e-09	1.59534e-08	10.8812
chr2	IGKV1-12	-2.6977	-0.179874	-6.69243	2.40199e-09	1.30074e-08	10.7656
chr7	CTB-107G13.1	-2.20151	3.83277	-6.7755	1.66018e-09	9.28601e-09	10.7236
chr14	IGHV1-18	-2.78215	-0.978967	-6.65864	2.7905e-09	1.48776e-08	10.7021
chr11	RP11-619A14.2	-2.66733	-0.619327	-6.63416	3.11023e-09	1.63956e-08	10.6288
chr12	NTS	-2.38078	-1.91745	-6.62028	3.30741e-09	1.73442e-08	10.6019
chrX	XAGE1A	4.51456	-4.05276	6.56839	4.16045e-09	2.13539e-08	10.5615
chr2	IGKV3OR2-268	-2.16244	-2.00894	-6.59856	3.62642e-09	1.8894e-08	10.5501
chrX	XAGE1B	4.48586	-3.82065	6.56307	4.25933e-09	2.18336e-08	10.5311
chrX	CTAG2	3.57321	-5.0082	6.54748	4.56278e-09	2.32117e-08	10.5081
chr9	PAEP	3.30567	-4.77478	6.5449	4.5914e-09	2.33278e-08	10.5039
chrX	CTAG1B	3.0585	-5.20115	6.5279	4.92618e-09	2.48407e-08	10.4374
chrX	CTAG1A	2.40898	-5.63664	6.52282	5.00458e-09	2.5194e-08	10.4242
chr1	RP11-284F21.9	3.02193	-2.98423	6.52817	4.96858e-09	2.50336e-08	10.38
chr10	MBL2	-2.08635	5.75383	-6.68756	2.45446e-09	1.32392e-08	10.3743
chr14	IGHV1-24	-2.69311	-2.09206	-6.54496	4.61389e-09	2.34224e-08	10.3068
chr22	IGLV3-27	-2.37432	-3.22995	-6.49815	5.64195e-09	2.81561e-08	10.2
chr3	RP11-795A2.2	-2.18724	1.47501	-6.6007	3.60678e-09	1.87998e-08	10.191
chr14	RP11-829H16.3	2.5034	-1.11386	6.52103	5.12754e-09	2.57272e-08	10.1869
chr3	COL7A1	2.08614	0.400369	6.55994	4.31858e-09	2.21185e-08	10.162
chrX	MAGEA6	4.93464	-3.91335	6.47369	6.3159e-09	3.13124e-08	10.1535
chr2	IGKV1-32	-2.23404	-3.90936	-6.46053	6.5964e-09	3.25694e-08	10.0924
chr19	CYP2A6	-3.11795	7.99259	-6.57348	4.06786e-09	2.0941e-08	10.0488
chr14	IGHV4-4	-2.54483	-1.73709	-6.49646	5.71372e-09	2.85025e-08	10.0409
chr7	CYP3A7	-2.13093	6.52122	-6.58544	3.85855e-09	1.99978e-08	9.97985
chr5	FBXL21	-2.04903	5.14104	-6.59589	3.68432e-09	1.91708e-08	9.9432
chr7	ASS1P11	-2.12245	1.59708	-6.53402	4.84202e-09	2.44879e-08	9.92215
chr2	IGKV3-7	-2.37899	-1.16116	-6.46592	6.53558e-09	3.22955e-08	9.88466
chr2	IGKV1-8	-2.70048	-1.29267	-6.45903	6.73671e-09	3.32486e-08	9.86613
chr15	CTD-2033D15.3	-2.04813	1.19317	-6.51121	5.35418e-09	2.67864e-08	9.82735
chr14	IGHV1-46	-2.5492	-1.30689	-6.44039	7.3117e-09	3.58374e-08	9.8003
chr8	FAM83A-AS1	-3.24756	-0.542711	-6.45181	6.95371e-09	3.42356e-08	9.78908
chr22	IGLV2-28	-2.59845	-1.91789	-6.41042	8.33968e-09	4.0368e-08	9.75738
chr16	MT3	-3.32321	0.761924	-6.46401	6.59078e-09	3.2555e-08	9.72255
chr14	IGHV4-31	-2.89878	-1.70674	-6.40899	8.39208e-09	4.05892e-08	9.69223
chr2	TM4SF20	3.05572	-3.62717	6.34983	1.08747e-08	5.15639e-08	9.62409
chr2	IGKV2-40	-2.4068	-2.82858	-6.35073	1.08153e-08	5.13024e-08	9.55037
chr11	AP006285.6	-2.04464	-2.18955	-6.34474	1.10519e-08	5.23219e-08	9.48029
chr14	IGHJ2	-2.77515	-2.34004	-6.33749	1.14776e-08	5.42099e-08	9.43049
chr7	CYP3A7-CYP3A51P	-2.02134	6.69041	-6.44662	7.11419e-09	3.49545e-08	9.3867
chr19	CTC-518B2.12	-2.16471	-3.92236	-6.29172	1.38316e-08	6.42233e-08	9.37136
chr5	LECT2	-2.02799	5.36568	-6.44902	7.03977e-09	3.4617e-08	9.31674
chr14	MIR8071-2	-2.30987	-4.76057	-6.26434	1.55667e-08	7.16186e-08	9.31349
chr22	IGLC3	-2.77866	4.58315	-6.4436	7.20928e-09	3.53785e-08	9.29826
chr2	IGKV1-13	-2.51418	-1.44531	-6.31717	1.25436e-08	5.88309e-08	9.26696
chr19	CYP2A13	-2.68635	1.72207	-6.37622	9.68859e-09	4.64322e-08	9.23772
chr16	SEZ6L2	2.55942	1.76745	6.35151	1.07952e-08	5.12272e-08	9.19572
chr22	IGLV5-45	-2.51022	-3.10718	-6.26254	1.59171e-08	7.29806e-08	9.18842
chr16	RARRES2P8	2.07682	-5.8712	6.22312	1.86301e-08	8.40791e-08	9.16729
chrX	CSAG1	3.90441	-4.09092	6.22506	1.87382e-08	8.45036e-08	9.1363
chr6	PGC	3.31847	-3.77834	6.20103	2.08e-08	9.27627e-08	9.03744
chr22	UPK3A	2.68586	-2.81384	6.20603	2.03538e-08	9.10419e-08	8.95008
chr8	RP11-422N16.3	-2.41755	-0.235805	-6.25138	1.67109e-08	7.61574e-08	8.94735
chr10	RP11-96C23.15	-2.08236	3.55471	-6.35173	1.07847e-08	5.11977e-08	8.93801
chr16	CTD-2033A16.1	2.8856	-0.0422415	6.21772	1.93455e-08	8.69826e-08	8.81331
chr14	IGHV4-55	-2.81034	-1.91925	-6.18093	2.26959e-08	1.00513e-07	8.76126
chr5	MZB1	-2.10153	-0.0693858	-6.22387	1.88354e-08	8.49103e-08	8.7455
chr14	IGHV1-69	-2.84431	-0.961785	-6.19699	2.11679e-08	9.42989e-08	8.73073
chr10	ADIRF	-2.02402	3.73808	-6.30728	1.30972e-08	6.11789e-08	8.72866
chr16	NQO1	2.85633	2.55121	6.25196	1.66688e-08	7.59944e-08	8.69597
chr10	ADIRF-AS1	-2.01187	3.75498	-6.29682	1.37085e-08	6.3725e-08	8.68228
chr16	RP11-170L3.7	-2.18894	-3.44082	-6.13185	2.781e-08	1.21293e-07	8.67984
chrX	CSAG4	3.98633	-3.73482	6.11982	2.95717e-08	1.28467e-07	8.66592
chr2	IGKV1D-12	-2.45066	-1.27494	-6.17944	2.2843e-08	1.0109e-07	8.66287
chrX	GAGE2E	2.23839	-5.82102	6.09523	3.24496e-08	1.39812e-07	8.6345
chr10	AKR1B10P1	3.82483	-0.252459	6.15175	2.57559e-08	1.12905e-07	8.52808
chr9	CCL21	-2.28228	2.66394	-6.24551	1.71436e-08	7.78946e-08	8.49543
chr15	SLC51B	2.27907	0.106995	6.1393	2.71818e-08	1.18725e-07	8.4366
chr14	IGHV4-28	-2.61022	-1.81138	-6.11176	3.06198e-08	1.3261e-07	8.4354
chr22	IGLC2	-2.75067	4.73421	-6.22682	1.85952e-08	8.39846e-08	8.36683
chr2	IGKV1D-13	-2.5489	-1.60809	-6.08993	3.36479e-08	1.44408e-07	8.31285
chr14	IGHG4	-2.74937	4.65338	-6.18022	2.2766e-08	1.00786e-07	8.1747
chr11	SAA2-SAA4	-2.2119	8.14269	-6.10649	3.13251e-08	1.35499e-07	8.05812
chr6	OR2I1P	2.14413	2.7125	6.12946	2.83648e-08	1.23534e-07	8.05214
chr11	H19_1	-2.41083	3.48255	-6.13285	2.79519e-08	1.21824e-07	7.98678
chr14	HOMER2P1	2.01522	-5.11919	5.93672	6.42028e-08	2.63286e-07	7.97929
chr14	IGHV1-69-2	-2.74943	-0.590509	-5.9961	5.0394e-08	2.10664e-07	7.8472
chr2	IGKV3D-7	-2.1708	-1.29326	-5.96161	5.84278e-08	2.41324e-07	7.7481
chrX	MAGEA3	4.51857	-3.42104	5.90546	7.42914e-08	3.0108e-07	7.74365
chr20	LINC00659	-2.06735	-0.808789	-5.95672	5.96651e-08	2.46098e-07	7.72287
chr7	AKR1B15	4.04923	1.25809	5.99267	5.114e-08	2.13635e-07	7.70939
chr6	VNN1	-2.3485	6.18024	-6.01839	4.57916e-08	1.92692e-07	7.51991
chr12	LINC00942	2.72663	-4.35311	5.8013	1.15278e-07	4.491e-07	7.39791
chrX	PAGE2B	2.51061	-4.15272	5.81076	1.10783e-07	4.33967e-07	7.39016
chr9	CCL19	-2.37819	1.17182	-5.92141	6.93951e-08	2.82659e-07	7.2758
chr2	IGKV2D-40	-2.33604	-3.07273	-5.79997	1.16393e-07	4.52715e-07	7.24394
chr16	RP11-426C22.7	-2.13241	-2.62016	-5.78745	1.22296e-07	4.73538e-07	7.21266
chr17	C1QL1	2.18486	-1.04186	5.80481	1.14029e-07	4.44809e-07	7.1889
chr2	IGKV1D-37	-2.16229	-2.80275	-5.76953	1.32322e-07	5.09421e-07	7.0981
chr22	PRAME	2.79214	-3.71789	5.7487	1.44622e-07	5.53421e-07	7.09744
chr5	LUCAT1	2.18982	-1.94139	5.77122	1.3148e-07	5.06504e-07	7.09198
chr22	IGLV3-10	-2.50859	-1.51018	-5.79054	1.21142e-07	4.69522e-07	7.07869
chr22	IGLV9-49	-2.37962	-3.43379	-5.7376	1.51567e-07	5.7853e-07	7.00496
chr2	EPCAM	-2.17235	1.58254	-5.82379	1.05199e-07	4.13975e-07	6.9019
chrX	PAGE2	3.12816	-4.49972	5.6712	2.00528e-07	7.45852e-07	6.84458
chr15	PLIN1	-2.02785	2.27936	-5.80781	1.12586e-07	4.40034e-07	6.76333
chr9	LCN2	2.39771	2.60918	5.79962	1.16568e-07	4.53104e-07	6.73276
chr2	IGKV1D-16	-2.12165	-1.83243	-5.70186	1.76247e-07	6.64543e-07	6.73252
chr7	SERPINE1	-2.12575	6.56994	-5.81379	1.09764e-07	4.30396e-07	6.68846
chr19	AC079466.1	3.59366	-2.55725	5.64862	2.20489e-07	8.14326e-07	6.67969
chr11	MMP7	-2.24141	0.366031	-5.73985	1.50135e-07	5.73248e-07	6.64537
chr14	IGHV3-73	-2.2806	-2.37925	-5.65859	2.1145e-07	7.83097e-07	6.58304
chr10	CYP2E1	-3.32604	9.80819	-5.709	1.7102e-07	6.46654e-07	6.56364
chr14	IGHV4-34	-2.26809	-0.924153	-5.64142	2.27257e-07	8.37272e-07	6.39595
chrX	KCNE5	2.11596	-3.65311	5.56847	3.06432e-07	1.10109e-06	6.38869
chr2	KCNF1	2.49813	-3.4579	5.5561	3.24011e-07	1.15943e-06	6.36869
KI270728.1	AC141272.1	-2.17523	-3.09068	-5.5398	3.47266e-07	1.23824e-06	6.209
chr11	H19_2	-2.31234	3.95654	-5.70147	1.7653e-07	6.64989e-07	6.15002
chrX	PAGE4	3.02659	-4.2983	5.48219	4.4173e-07	1.54721e-06	6.09182
chr19	CYP2B7P	-2.03395	5.04946	-5.68926	1.8585e-07	6.97702e-07	6.06275
chr19	SMIM24	-3.1724	1.08817	-5.62095	2.47636e-07	9.07096e-07	6.01623
chr17	RP11-238F2.1	-2.67918	-1.96611	-5.50803	3.96762e-07	1.4019e-06	5.93663
chr2	REG1A	3.81543	-3.99291	5.4356	5.3575e-07	1.84233e-06	5.90925
chr14	IGHG2	-2.73317	5.06727	-5.6202	2.48415e-07	9.09122e-07	5.84271
chr14	IGHV1-2	-2.68425	-1.21001	-5.46946	4.6568e-07	1.62169e-06	5.75226
chr2	IGKC	-2.83671	6.49465	-5.57623	2.98606e-07	1.0765e-06	5.7406
chr10	CYP17A1-AS1	2.21832	-0.477538	5.46574	4.72913e-07	1.64461e-06	5.71057
chr22	IGLV10-54	-2.70102	-3.64105	-5.39934	6.22279e-07	2.12296e-06	5.69614
chr2	AC096579.15	-2.82926	6.50488	-5.55294	3.29085e-07	1.17724e-06	5.64621
KI270726.1	AC233755.1	-2.51987	-0.994152	-5.44705	5.10973e-07	1.76567e-06	5.60226
chr14	CH17-262H11.1	-2.31827	-3.33382	-5.40222	6.14939e-07	2.10029e-06	5.55442
chr14	IGHV3-20	-2.53425	-2.21991	-5.3939	6.36376e-07	2.16738e-06	5.54581
chr14	IGHGP	-2.83091	4.74411	-5.53851	3.49494e-07	1.24582e-06	5.49462
chrX	LINC00890	-3.33478	-0.823399	-5.40863	5.9888e-07	2.04775e-06	5.42947
KI270726.1	AC233755.2	-2.09875	-2.68786	-5.3435	7.83001e-07	2.62238e-06	5.38586
chr14	IGHV3-13	-2.10573	-2.78232	-5.31845	8.67278e-07	2.88146e-06	5.30968
chr11	H19_3	-2.25583	1.56652	-5.42549	5.58613e-07	1.91658e-06	5.28613
chr14	CH17-224D4.2	-2.60461	-2.27279	-5.31473	8.81032e-07	2.92394e-06	5.17981
chr20	CST2	2.12837	-4.26351	5.16684	1.60086e-06	5.09853e-06	4.84209
chr11	H19	-2.28759	6.79664	-5.35652	7.42202e-07	2.50187e-06	4.8118
chr2	ECEL1	2.85976	-3.69689	5.1525	1.70444e-06	5.40986e-06	4.76931
chr14	IGHV3-43	-2.14898	-2.2077	-5.1882	1.47521e-06	4.7195e-06	4.72955
chr17	KRT20	2.88814	-4.96464	5.1162	1.97321e-06	6.20422e-06	4.70898
chr22	IGLV8-61	-3.05448	-1.62279	-5.19432	1.43909e-06	4.61494e-06	4.67018
chr1	PRAMEF4	2.74524	-3.78501	5.14391	1.7646e-06	5.58904e-06	4.66971
chr14	IGHV1-3	-2.27205	-2.06617	-5.18194	1.5131e-06	4.83431e-06	4.63822
chr14	IGHG3	-2.61564	5.12803	-5.307	9.09352e-07	3.00719e-06	4.5611
chr12	SDS	-2.337	6.99618	-5.25826	1.10968e-06	3.61521e-06	4.47499
chr15	CYP1A1	-2.62847	2.82733	-5.27301	1.04486e-06	3.42065e-06	4.47369
chr2	CPS1	-2.0199	9.26373	-5.15154	1.71105e-06	5.42798e-06	4.26047
chr12	HAL	-2.10845	5.49181	-5.22772	1.25658e-06	4.06965e-06	4.21839
chr12	COL2A1	2.68844	-4.31417	4.96153	3.66214e-06	1.10047e-05	4.0998
chr5	LINC01554	-2.68226	2.90061	-5.16577	1.61544e-06	5.14359e-06	4.04264
chr2	IGKV1-37	-2.25322	-2.90585	-4.99154	3.25033e-06	9.86784e-06	3.98356
chr1	RP11-5P18.5	2.22258	-4.98437	4.84981	5.66571e-06	1.65158e-05	3.7053
chr20	CST1	2.99984	-4.24328	4.79949	6.93209e-06	1.98857e-05	3.49196
chr9	WI2-1959D15.1	2.02994	-5.00969	4.78578	7.27064e-06	2.07878e-05	3.46877
chr9	CR392000.1	2.02994	-5.00969	4.78578	7.27064e-06	2.07878e-05	3.46877
chr2	AC011754.1	3.63793	-3.91612	4.80487	6.7878e-06	1.95042e-05	3.46754
chr11	APOA4	-2.56112	2.82235	-4.99262	3.23636e-06	9.83037e-06	3.41278
chr12	RP11-320N7.2	-2.10818	-0.622056	-4.81802	6.44778e-06	1.86114e-05	3.1214
chr2	REG3A	3.93707	-3.68192	4.70261	1.01015e-05	2.82005e-05	3.06563
chr1	C1orf64	2.26928	-4.6079	4.67206	1.13399e-05	3.1332e-05	3.03789
chr11	SAA2	-2.54451	6.37796	-4.86893	5.28029e-06	1.54557e-05	2.88753
chr4	SPP1	2.02073	5.28357	4.77965	7.49006e-06	2.13746e-05	2.47428
chr13	TUBA3C	2.15999	-5.00381	4.50675	2.13007e-05	5.6439e-05	2.46394
chr17	RP11-74H8.1	2.09435	-3.67886	4.54108	1.87586e-05	5.01101e-05	2.44485
chr22	IGLV4-60	-2.1308	-3.48951	-4.40669	3.1124e-05	8.02485e-05	1.9269
chr11	SAA1	-2.3359	7.31659	-4.56343	1.72305e-05	4.62328e-05	1.8043
chr14	IGHG1	-2.62236	6.72307	-4.55201	1.79959e-05	4.81792e-05	1.77864
chr16	MT1B	-3.94103	-2.71972	-4.35219	3.81277e-05	9.69406e-05	1.63137
chr11	RNA5SP334	-2.64556	1.48164	-4.41626	3.00292e-05	7.75915e-05	1.40615
chr11	SAA3P	-3.23291	-0.472399	-4.27855	5.00514e-05	0.000124556	1.13766
chr11	RNA5SP333	-2.7841	0.660658	-4.27032	5.15879e-05	0.000127932	0.991717
chr21	TFF2	-2.94656	-3.32016	-4.07123	0.000106167	0.000250327	0.786773
chr1	HTR1D	2.19861	-3.76744	4.03798	0.000119537	0.000279724	0.785958
chr4	S100P	2.59798	-0.150565	4.12462	8.76543e-05	0.000209541	0.676823
chr20	EEF1A2	2.96737	0.92538	4.05434	0.000112768	0.000264858	0.307222
chr4	ODAM	2.2312	-4.77097	3.67195	0.000424601	0.000900897	-0.371274
chr5	SPINK1	2.83215	2.83873	3.76402	0.00031079	0.000675682	-0.918745
chr19	CEACAM6	-2.06984	-2.07722	-3.56038	0.000615801	0.00126523	-1.01306
chr11	SLC22A12	2.27759	-2.91269	3.51112	0.000723997	0.00146854	-1.09947
chr6	HCG21	-2.1828	-4.15393	-3.41406	0.000991865	0.00196728	-1.23987
chr17	KRT16P2	-2.15768	-4.68102	-3.29325	0.00145624	0.00279603	-1.62471
chr17	MYH4	2.80719	-2.19678	2.89706	0.0048141	0.00840171	-2.80638

## Sheet: Supplementary Table 7.
Table S7. Differentially expressed genes between matched male tumor and tumor-adjacent samples with an FDR-adjusted p-value ≤ 0.01 and an absolute log2 fold-change ≥ 2. N sample pairs = 22.
Chromosome	Gene name	log2FC	Average expression	t-statistic	p-value	FDR adjusted p-value	B-statistic
chr1	ECM1	-4.21133	3.36776	-23.0227	1.95932e-37	2.36627e-33	74.697
chr10	GDF2	-8.43691	-0.792949	-21.0026	1.35441e-34	8.17863e-31	66.6362
chr19	CLEC4G	-7.82033	1.38389	-19.5454	1.97282e-32	7.9419e-29	62.999
chr5	CXCL14	-7.30861	1.33621	-19.3262	4.19928e-32	1.26787e-28	62.159
chr5	CRHBP	-6.41684	2.45989	-18.3372	1.35968e-30	3.28418e-27	59.1236
chr8	RP11-278I4.2	-5.29714	-0.656887	-18.0564	3.13655e-30	6.31335e-27	57.6904
chr1	FCN3	-6.02513	3.52193	-17.0288	1.62263e-28	2.79951e-25	54.4658
chr19	CLEC4M	-8.90798	-0.00641535	-16.8265	3.46324e-28	5.22819e-25	53.0594
chrX	CFP	-4.30138	2.31498	-16.6251	7.29804e-28	9.79316e-25	52.9824
chr9	FCN2	-6.29894	1.77884	-16.1387	4.74184e-27	5.72672e-24	51.0885
chr10	SFRP5	-6.56666	0.325888	-15.548	4.7066e-26	5.16742e-23	48.6218
chr12	RP11-341G23.4	-4.73326	1.43567	-15.4216	7.73294e-26	7.78256e-23	48.3323
chr2	MARCO	-7.27984	1.93763	-15.2188	1.72389e-25	1.4871e-22	47.5223
chr16	RP11-510M2.5	-5.54605	-1.27589	-15.2299	1.49726e-25	1.39095e-22	47.188
chr19	PLVAP	2.94236	4.19164	14.7757	9.2257e-25	6.96367e-22	45.9274
chr1	FCGR2B	-3.98028	2.32549	-14.199	1.04995e-23	7.45896e-21	43.5206
chr3	SLC26A6	2.41616	2.1329	13.8336	4.2403e-23	2.56051e-20	42.132
chr16	CHST4	-4.94838	0.503011	-13.8395	4.61229e-23	2.65251e-20	41.973
chr19	HAMP	-8.72525	4.22698	-13.5135	1.78981e-22	9.39805e-20	40.7071
chr10	CXCL12	-3.83815	5.54802	-13.4954	1.93066e-22	9.71525e-20	40.6142
chr4	LINC01093	-5.25962	1.52134	-13.4491	2.34301e-22	1.13186e-19	40.441
chr5	RP11-175K6.2	4.22991	-3.7634	13.7191	6.82798e-23	3.74825e-20	40.3193
chr17	NGFR	-3.06438	2.99896	-13.2022	6.48531e-22	2.79726e-19	39.4232
chr14	RP11-614O9.1	-4.8552	-2.12861	-12.9594	1.69406e-21	6.81972e-19	38.0914
chr10	OIT3	-2.14813	5.18652	-12.8655	2.53009e-21	9.85674e-19	38.0259
chr16	LCAT	-3.3948	5.38409	-12.8615	2.80174e-21	1.05739e-18	37.9456
chr17	BIRC5	3.73283	0.914115	12.7252	4.82599e-21	1.71422e-18	37.4394
chr6	KIFC1	2.52815	1.50537	12.7001	5.08981e-21	1.75628e-18	37.3965
chr3	AMIGO3	2.04274	0.434484	12.5495	9.7246e-21	2.9361e-18	36.7196
chr11	IGF2-AS	-6.33497	0.754309	-12.5271	1.17095e-20	3.44916e-18	36.553
chr2	PLGLA	-2.54219	4.17893	-12.493	1.32374e-20	3.80639e-18	36.3845
chr1	RP11-25K21.1	-3.93887	0.399821	-12.445	1.62773e-20	4.57164e-18	36.2302
chr5	PTTG1	3.24937	0.805033	12.4187	1.72724e-20	4.63651e-18	36.1804
chr8	NAT2	-4.04154	2.54033	-12.4119	1.92162e-20	4.9582e-18	36.0743
chr4	HAND2	-3.96769	0.246067	-12.4022	1.92958e-20	4.9582e-18	36.0476
chr5	KIF20A	2.69147	0.882917	12.325	2.56464e-20	6.32104e-18	35.7914
chr3	DNASE1L3	-3.62949	4.2001	-12.3451	2.56382e-20	6.32104e-18	35.7475
chr11	TTC36	-4.32033	3.40356	-12.3386	2.63699e-20	6.36939e-18	35.7404
chr12	CDCA3	2.79428	0.0212622	11.9963	1.07184e-19	2.39715e-17	34.3365
chr5	CCNB1	2.88959	1.58033	11.9728	1.201e-19	2.63717e-17	34.2817
chr12	GPR182	-4.7656	-0.518299	-11.9675	1.31833e-19	2.84311e-17	34.1375
chr16	PLK1	3.10182	0.419169	11.7864	2.68821e-19	5.50262e-17	33.468
chr11	BCO2	-3.28238	3.33315	-11.8074	2.65288e-19	5.50262e-17	33.4471
chr15	PRC1	2.86783	1.64052	11.7688	2.94552e-19	5.83165e-17	33.396
chr20	UBE2C	3.76464	0.267287	11.7668	3.06219e-19	5.96484e-17	33.3394
chr12	TROAP	3.65266	-0.470118	11.7543	3.12154e-19	5.98394e-17	33.2745
chr12	FOXM1	3.05585	1.76693	11.7383	3.45777e-19	6.52493e-17	33.237
chr1	THEM5	2.51565	1.50314	11.6859	4.18091e-19	7.76813e-17	33.0514
chr20	RP4-568C11.4	-4.28638	0.370957	-11.6634	4.98452e-19	8.98478e-17	32.8641
chr18	SMUG1P1	-4.57082	-1.82835	-11.6777	4.45768e-19	8.15688e-17	32.815
chr1	CDC20	3.72151	0.452586	11.6333	5.55314e-19	9.86254e-17	32.762
chr15	PRC1-AS1	2.86489	1.52698	11.6074	5.99011e-19	1.04844e-16	32.6962
chr1	UBE2T	3.09062	0.3818	11.34	1.93184e-18	3.08866e-16	31.5338
chr17	AURKB	2.83142	-0.153934	11.3381	1.94368e-18	3.08866e-16	31.5042
chr11	FAM99A	-5.08263	1.93767	-11.3201	2.26189e-18	3.38298e-16	31.3676
chr16	IGFALS	-5.06565	3.89129	-11.3066	2.40035e-18	3.49265e-16	31.2723
chr2	STEAP3	-2.20435	6.38845	-11.3025	2.33492e-18	3.43888e-16	31.2593
chr16	CTD-2196E14.5	3.63499	-2.4001	11.3032	2.26895e-18	3.38298e-16	31.1019
chr16	MT1F	-5.1842	4.01755	-11.2466	3.13098e-18	4.34631e-16	31.0146
chr1	CD5L	-4.76297	2.81683	-11.228	3.39939e-18	4.66528e-16	30.9274
chr1	CD34	2.13742	3.51692	11.1704	4.11473e-18	5.58355e-16	30.7341
chr5	CDHR2	-4.45693	3.86165	-11.0639	7.04279e-18	9.34679e-16	30.1877
chr4	AADAT	-2.95362	3.22688	-11.0468	7.59865e-18	9.86762e-16	30.1004
chr10	CDK1	3.17418	0.784382	10.9951	9.27477e-18	1.15476e-15	29.9998
chr11	FAM99B	-4.49244	0.600631	-10.9247	1.3088e-17	1.5346e-15	29.6614
chr3	UROC1	-5.54311	4.35689	-10.9127	1.38046e-17	1.59583e-15	29.5349
chr12	APOF	-3.98174	5.52887	-10.9116	1.38745e-17	1.59583e-15	29.5043
chr1	CD1D	-2.41483	2.21008	-10.8845	1.49026e-17	1.68204e-15	29.4887
chr16	KDM8	-2.79225	4.1555	-10.78	2.49662e-17	2.76776e-15	28.8973
chr17	MFAP4	-3.55623	3.0591	-10.7487	2.87127e-17	3.15239e-15	28.8006
chr1	RAB25	-4.71208	-1.46475	-10.6568	4.33121e-17	4.43288e-15	28.4229
chr12	DCN	-4.05779	5.70723	-10.6584	4.30122e-17	4.43288e-15	28.3749
chr8	ADRA1A	-3.88491	4.4638	-10.5843	5.99373e-17	6.08288e-15	28.0378
chr8	ZFP41	2.01837	2.16361	10.5167	7.63805e-17	7.37958e-15	27.8913
chr11	RPS12P21	-3.25024	-2.60397	-10.523	7.42521e-17	7.29059e-15	27.8027
chr4	HSD17B13	-5.99514	5.65752	-10.5148	8.18667e-17	7.76913e-15	27.7783
chr4	JCHAIN	-4.70824	2.66638	-10.5118	8.29856e-17	7.76913e-15	27.778
chr18	CNDP1	-5.8968	2.07733	-10.4944	8.9736e-17	8.33648e-15	27.7441
chr17	GGT6	-4.34516	-2.27546	-10.4092	1.26042e-16	1.12756e-14	27.2855
chr14	ASPG	-4.86773	3.66208	-10.3701	1.56886e-16	1.37298e-14	27.1189
chr8	C8orf4	-2.66441	5.01681	-10.3192	1.9733e-16	1.66654e-14	26.8198
chr2	HOXD9	4.76232	-3.10207	10.2936	2.12989e-16	1.7863e-14	26.6887
chr22	GGT5	-2.27866	4.14657	-10.2704	2.4578e-16	2.01924e-14	26.5956
chr7	IGFBP3	-2.48025	7.28549	-10.1887	3.51312e-16	2.81765e-14	26.3335
chr17	UBE2SP2	2.05576	-1.69152	10.1742	3.58564e-16	2.84893e-14	26.332
chr17	CCL14	-2.34298	4.82864	-10.179	3.71179e-16	2.92989e-14	26.1776
chr2	IGKV2D-30	-4.37368	-1.65158	-10.1298	4.58229e-16	3.52486e-14	26.1161
chr17	CTB-186H2.3	-2.32758	4.83117	-10.1491	4.24841e-16	3.31019e-14	26.0428
chr19	CTD-2527I21.5	-3.61532	3.40246	-10.1079	5.11554e-16	3.91015e-14	25.9203
chr2	PLGLB2	-2.50783	5.52039	-10.0162	7.74202e-16	5.88053e-14	25.468
chr6	TCF19	2.31848	1.76676	9.96086	9.47952e-16	6.9518e-14	25.415
chr17	TOP2A	3.45113	2.08506	9.97105	9.49777e-16	6.9518e-14	25.4026
chr8	RECQL4	2.02509	1.9271	9.9282	1.0933e-15	7.90645e-14	25.2674
chr12	NDUFA4L2	2.39503	1.89858	9.80237	1.96166e-15	1.29459e-13	24.6951
chr14	GSTZ1	-2.19424	5.17839	-9.82837	1.81207e-15	1.22259e-13	24.6042
chr20	ID1	-2.84861	4.11832	-9.82388	1.84933e-15	1.2408e-13	24.6005
chr16	MT1G	-5.8374	5.71426	-9.78494	2.20636e-15	1.42493e-13	24.5355
chr3	CSRNP1	-2.02674	4.94041	-9.80781	1.97332e-15	1.29521e-13	24.5173
chr22	IGLV2-8	-4.57436	0.169442	-9.7364	2.74956e-15	1.7295e-13	24.4103
chr20	RP4-616B8.5	3.29797	-4.24069	9.80323	1.92872e-15	1.27984e-13	24.4019
chr16	MT1E	-4.42964	5.98477	-9.74641	2.62746e-15	1.66136e-13	24.3374
chr1	RP11-169K16.4	-2.75131	3.45439	-9.75664	2.50843e-15	1.60287e-13	24.3217
chr19	NAPSB	-2.32829	1.58971	-9.67773	3.45794e-15	2.08807e-13	24.1256
chr2	IGKV2D-28	-4.49898	-0.454353	-9.66501	3.80124e-15	2.2394e-13	24.0949
chr1	TMEM82	-3.10595	3.10435	-9.68952	3.40121e-15	2.06758e-13	24.0393
chr16	CETP	-2.89586	2.69704	-9.68384	3.48997e-15	2.09693e-13	24.0393
chr14	SLC25A47	-5.27144	5.70103	-9.66744	3.75962e-15	2.22573e-13	23.9722
chr19	FOSB	-4.36993	4.00997	-9.67012	3.71423e-15	2.20969e-13	23.9596
chr11	MS4A6A	-2.28259	4.20234	-9.65465	3.98429e-15	2.32456e-13	23.823
chr2	IGKV4-1	-4.53119	1.60168	-9.58844	5.38173e-15	3.03716e-13	23.6937
chr20	E2F1	3.4319	0.973026	9.57583	5.69887e-15	3.17167e-13	23.6768
chr14	IGHM	-4.72322	4.07866	-9.55002	6.40787e-15	3.53369e-13	23.4162
chr2	IGKV2-30	-4.31437	-0.556449	-9.48604	8.57019e-15	4.51974e-13	23.2992
chr14	IGHA2	-4.31449	3.34267	-9.49542	8.21273e-15	4.38872e-13	23.1823
chr16	MT1M	-5.15204	3.13626	-9.42178	1.14787e-14	5.8493e-13	22.8874
chr1	HAO2	-4.02204	4.93942	-9.42308	1.14109e-14	5.8394e-13	22.8247
chr2	RGPD2	-2.00806	6.11194	-9.38647	1.33133e-14	6.61666e-13	22.6646
chr2	RGPD1	-2.08081	5.78233	-9.3895	1.32653e-14	6.61666e-13	22.6427
chr7	HOXA13	6.19388	-2.87385	9.3413	1.65533e-14	8.06106e-13	22.5584
chr1	CDKN2C	2.08834	1.88718	9.3079	1.84915e-14	8.6975e-13	22.4685
chr14	FOS	-3.58126	6.00245	-9.32685	1.76782e-14	8.50595e-13	22.3983
chr2	IGKV2-28	-4.73729	0.275107	-9.26642	2.32754e-14	1.06476e-12	22.3131
chr20	AURKA	2.23517	1.71385	9.25669	2.3516e-14	1.07171e-12	22.2409
chr16	MT1JP	-5.31017	1.90362	-9.22641	2.79255e-14	1.23537e-12	22.0505
chr17	C1QTNF1	-2.31617	4.33179	-9.25739	2.42521e-14	1.08882e-12	22.0241
chr18	RP11-231E4.3	-5.47802	-1.60412	-9.19623	3.20391e-14	1.377e-12	21.9904
chr2	STEAP3-AS1	-2.3271	3.5665	-9.23297	2.71036e-14	1.20786e-12	21.9667
chr1	RP11-196G18.24	2.45635	-1.19642	9.17306	3.40805e-14	1.44417e-12	21.9356
chr10	MKI67	2.98293	1.8936	9.18339	3.39685e-14	1.44417e-12	21.8732
chr22	IGLV6-57	-4.42383	-1.02718	-9.16411	3.70873e-14	1.54984e-12	21.8658
chr1	CDA	-2.28954	3.5108	-9.21217	2.97971e-14	1.31336e-12	21.8605
chr2	PLGLB1	-2.33384	5.87893	-9.2036	3.0982e-14	1.35569e-12	21.8114
chr22	IGLV7-46	-4.15681	-2.14493	-9.13697	4.16887e-14	1.71834e-12	21.7292
chr1	DIRAS3	-3.42942	0.227889	-9.13322	4.26892e-14	1.74765e-12	21.7129
chrX	APLN	3.72281	-0.381435	9.12017	4.53033e-14	1.82376e-12	21.6715
chr19	PGLYRP2	-3.00617	6.24791	-9.15009	3.95315e-14	1.64628e-12	21.5951
chr16	CDT1	3.08996	0.27622	9.09676	4.95276e-14	1.96758e-12	21.5795
chr11	MDK	3.13783	3.90156	9.12494	4.43304e-14	1.79657e-12	21.523
chr9	ADAMTSL2	-2.58488	3.82604	-9.13439	4.24624e-14	1.74428e-12	21.4913
chr22	IGLV2-11	-4.50411	0.398837	-9.08238	5.38161e-14	2.11019e-12	21.482
chr14	RP11-731F5.2	-4.37132	2.60049	-9.11066	4.73093e-14	1.89819e-12	21.4818
chr5	GHR	-2.63108	5.81588	-9.10718	4.80665e-14	1.92004e-12	21.3711
chr1	TACSTD2	-3.84219	0.792646	-9.0601	5.95639e-14	2.30562e-12	21.3628
chr19	LILRB5	-2.16186	2.44561	-9.06672	5.71444e-14	2.21908e-12	21.2823
chr12	CD4	-2.17864	5.46817	-9.08104	5.41442e-14	2.11618e-12	21.2262
chr1	CYP4A22-AS1	-2.46448	6.89391	-9.0577	6.02208e-14	2.3236e-12	21.2069
chr12	PMCH	2.44206	-1.44739	9.00436	7.36483e-14	2.74522e-12	21.1791
chr16	MT1H	-6.53738	2.23347	-9.01686	7.25358e-14	2.72054e-12	21.1359
chr1	TNFRSF4	2.46848	-0.663098	8.98603	8.00821e-14	2.96672e-12	21.1137
chr1	MFSD2A	-3.61186	4.64137	-9.00665	7.59926e-14	2.82388e-12	20.9298
chr5	CTD-2201I18.1	3.73225	0.607446	8.94715	9.96625e-14	3.60366e-12	20.8779
chr1	CYP4A22	-2.49306	6.85806	-8.98007	8.57753e-14	3.15826e-12	20.855
chr14	IGHV2-5	-4.03446	-1.50368	-8.93685	1.04452e-13	3.75438e-12	20.8537
chr6	RP11-349J5.2	-2.14115	1.61133	-8.94075	9.95793e-14	3.60366e-12	20.801
chr5	CTD-2325A15.3	2.86182	-3.4016	8.95565	9.20048e-14	3.3671e-12	20.8008
chr1	HIST2H2BD	2.36944	-2.55326	8.92803	1.04384e-13	3.75438e-12	20.7646
chr2	RRM2	2.90896	1.95017	8.93151	1.07023e-13	3.83535e-12	20.7447
chr7	TFPI2	-3.14253	0.691946	-8.91168	1.17149e-13	4.13685e-12	20.7073
chr12	SLCO1B3	-4.95125	3.5345	-8.91956	1.13014e-13	4.01431e-12	20.5966
chrX	DUSP9	3.4828	-0.0944836	8.85595	1.501e-13	5.17931e-12	20.501
chr17	CDC6	2.7285	0.893996	8.85561	1.48954e-13	5.15448e-12	20.4753
chr14	IGHV3-7	-4.48643	-0.276062	-8.8379	1.6398e-13	5.5608e-12	20.4102
chr22	IGLV1-40	-4.16477	0.74713	-8.84446	1.59148e-13	5.42948e-12	20.4059
chr12	DTX1	-2.8497	3.59536	-8.87778	1.36719e-13	4.78597e-12	20.3595
chr14	IGHJ1	-3.71867	-3.65492	-8.82878	1.64379e-13	5.5608e-12	20.3158
chr1	RP11-196G18.22	2.15543	0.663222	8.80852	1.8022e-13	5.9959e-12	20.2863
chr1	PRELP	-2.57246	3.4633	-8.85347	1.52745e-13	5.24064e-12	20.254
chr2	IGKJ1	-4.49657	1.76497	-8.81569	1.81449e-13	6.02021e-12	20.2099
chr22	IGLV1-44	-4.33157	0.288906	-8.76978	2.23685e-13	7.14668e-12	20.0938
chr14	IGHA1	-4.37256	5.19719	-8.81461	1.82343e-13	6.0333e-12	20.07
chr1	RP11-495P10.5	5.36385	-4.54365	8.79655	1.96634e-13	6.45312e-12	20.022
chr14	IGHV5-51	-4.48046	-0.329666	-8.7434	2.52263e-13	7.93381e-12	19.9918
chr3	ZIC4-AS1	3.87481	-5.0816	8.80946	1.79447e-13	5.9959e-12	19.9899
chr9	DBH	-2.2213	3.86415	-8.80421	1.91196e-13	6.29175e-12	19.9876
chr4	MT2P1	-3.59498	2.1738	-8.76705	2.26484e-13	7.19803e-12	19.9492
chr2	IGKV2-24	-4.10165	-1.33904	-8.7262	2.72839e-13	8.44892e-12	19.9196
chr6	ALDH8A1	-2.0314	6.13164	-8.77193	2.215e-13	7.09564e-12	19.8654
chr14	IGHV3-74	-4.20108	-1.00621	-8.71196	2.91134e-13	8.94662e-12	19.8531
chr14	RP11-349I1.2	-2.65074	6.80372	-8.74638	2.48857e-13	7.84712e-12	19.7917
chr14	SERPINA11	-2.66193	6.77728	-8.73144	2.66396e-13	8.27059e-12	19.722
chr15	CYP1A2	-5.6302	4.49952	-8.71609	2.85708e-13	8.80227e-12	19.7058
chr4	SPARCL1	2.46297	4.74825	8.73226	2.65403e-13	8.27059e-12	19.688
chr16	CTD-3203P2.1	-2.6156	1.20663	-8.68291	3.28999e-13	1.00084e-11	19.6722
chr19	NOTCH3	2.04279	3.45273	8.70521	2.97182e-13	9.1093e-12	19.6428
chr2	IGKJ2	-4.41257	1.11321	-8.66257	3.64628e-13	1.09271e-11	19.566
chr2	IGKV2D-29	-3.80171	-3.0078	-8.63419	4.04727e-13	1.19217e-11	19.4923
chr17	MAFG-AS1	2.68338	-1.44902	8.60515	4.5642e-13	1.31305e-11	19.4061
chr2	SLC19A3	-2.10182	3.45666	-8.65528	3.76952e-13	1.12406e-11	19.3521
chr1	RBP7	2.22054	1.4442	8.61028	4.51321e-13	1.31305e-11	19.3414
chr4	SLC34A2	-3.79439	-0.348092	-8.59679	4.92101e-13	1.40499e-11	19.338
chr2	SRD5A2	-3.03678	3.68879	-8.64444	3.96041e-13	1.1712e-11	19.2804
chrX	BGN	-2.21359	7.13398	-8.62325	4.36197e-13	1.27553e-11	19.2448
chr16	PRSS8	-3.95608	2.32091	-8.60521	4.73562e-13	1.35848e-11	19.2177
chr1	HIST2H4A	2.13094	1.16933	8.56853	5.4027e-13	1.53165e-11	19.1887
chr12	GLS2	-3.81171	5.28642	-8.6132	4.56638e-13	1.31305e-11	19.1562
chr12	NXPH4	3.4673	-2.33236	8.53244	6.3857e-13	1.78107e-11	19.052
chr16	MT2A	-3.30805	8.08214	-8.52765	6.74319e-13	1.87213e-11	18.8945
chr14	IGHV6-1	-4.04772	-2.39378	-8.4904	7.91429e-13	2.15758e-11	18.8515
chr1	RP11-495P10.7	5.92477	-4.1018	8.5038	7.51727e-13	2.08225e-11	18.7998
chr5	PITX1	4.77118	-3.46521	8.46533	8.95708e-13	2.39855e-11	18.7043
chr22	IGLV1-41	-4.02826	-1.58016	-8.45205	9.51539e-13	2.53681e-11	18.7014
chr14	IGHJ5	-4.41256	-0.276312	-8.44805	9.69063e-13	2.57784e-11	18.6668
chr12	SPX	-2.28485	4.35118	-8.48807	8.07557e-13	2.19166e-11	18.5391
chr6	XX-C2158C6.1	3.76191	-4.88491	8.46059	8.83286e-13	2.37582e-11	18.5385
chr22	IGLV2-34	-3.75341	-1.89899	-8.41068	1.13818e-12	2.96886e-11	18.5233
chr2	IGKV3-15	-4.54324	1.13581	-8.4276	1.06363e-12	2.79856e-11	18.5071
chr16	MT1X	-3.86168	6.41993	-8.44703	9.73572e-13	2.58414e-11	18.4597
chr22	IGLJ1	-4.18941	0.587499	-8.40567	1.17535e-12	3.03763e-11	18.4507
chr16	RP11-343H19.2	-3.86529	6.42367	-8.44371	9.88415e-13	2.61451e-11	18.445
chr2	IGKV1D-27	-3.86255	-2.25559	-8.38512	1.28154e-12	3.25149e-11	18.4043
chr16	C16orf59	2.53813	-0.484505	8.37592	1.30008e-12	3.2779e-11	18.3949
chr14	IGHV3-53	-4.13591	-1.69004	-8.3807	1.31688e-12	3.29958e-11	18.3867
chr17	TK1	2.01039	2.77174	8.41597	1.10556e-12	2.89627e-11	18.3772
chr14	IGHV3-48	-4.26576	-0.738987	-8.37913	1.32631e-12	3.30946e-11	18.3721
chr14	IGHV3-33	-4.43522	0.233858	-8.38086	1.31591e-12	3.29958e-11	18.3564
chr8	LY6E	-3.20479	6.3078	-8.40534	1.17712e-12	3.03763e-11	18.242
chr5	C9	-3.14014	8.04331	-8.37924	1.32567e-12	3.30946e-11	18.2331
chr4	FAM13A-AS1	-2.13001	3.95929	-8.41316	1.13593e-12	2.96886e-11	18.2133
chr9	CDKN2B-AS_3	2.48743	-5.38375	8.39469	1.19335e-12	3.07294e-11	18.1711
chr2	RND3	-2.33572	5.2657	-8.39366	1.24143e-12	3.1582e-11	18.1308
chr22	IGLV1-47	-3.94544	0.1277	-8.3128	1.79388e-12	4.32724e-11	18.0519
chr1	HIST2H4B	2.13611	1.28512	8.30897	1.77416e-12	4.30251e-11	18.0133
chr2	IGKV1-27	-4.02316	-1.33271	-8.29454	1.94926e-12	4.5979e-11	18.0053
chr22	IGLV2-18	-3.99712	-1.33775	-8.2893	1.99633e-12	4.68149e-11	17.9801
chr19	FXYD1	-3.21255	5.28618	-8.34934	1.51896e-12	3.73615e-11	17.9502
chr19	CTD-2527I21.4	-3.20035	5.29878	-8.34049	1.58144e-12	3.88192e-11	17.9102
chr19	LGI4	-2.91584	5.36407	-8.33989	1.58571e-12	3.88452e-11	17.9005
chr22	IGLC6	-4.25561	2.01789	-8.30564	1.85329e-12	4.44973e-11	17.8971
chr22	IGLV4-69	-4.28563	-1.28323	-8.26591	2.22048e-12	5.13731e-11	17.879
chr14	IGHJ3	-4.67575	-0.44424	-8.26314	2.2487e-12	5.19266e-11	17.8514
chr14	IGHV3-72	-3.76589	-2.49521	-8.25645	2.2841e-12	5.26434e-11	17.8314
chr2	AC104809.2	-6.27036	-0.863767	-8.25263	2.35874e-12	5.4157e-11	17.8177
chr2	IGKV3D-15	-4.3995	-0.266826	-8.24549	2.43666e-12	5.58296e-11	17.7646
chr22	IGLC5	-4.23282	1.91428	-8.27216	2.15823e-12	5.02214e-11	17.7525
chr8	TSPYL5	-2.01654	0.278544	-8.22333	2.6077e-12	5.90868e-11	17.6723
chr12	PZP	-2.28148	5.40333	-8.27134	2.16629e-12	5.03121e-11	17.5681
chr14	IGHV3-66	-3.893	-2.08466	-8.19397	3.06463e-12	6.75392e-11	17.5585
chr22	IGLV2-23	-4.33334	1.19119	-8.21493	2.8e-12	6.28064e-11	17.5569
chr8	PVT1_1	2.7479	-4.7204	8.2314	2.51357e-12	5.73844e-11	17.538
chrX	GSPT2	-2.17246	2.16894	-8.22179	2.69839e-12	6.07994e-11	17.5158
chr8	PTP4A3	2.2294	2.29288	8.21358	2.80307e-12	6.28064e-11	17.4875
chr22	IGLJ3	-4.07002	0.640656	-8.18714	3.1772e-12	6.9387e-11	17.472
chr1	SNORA58	2.19241	-4.57647	8.19831	2.92274e-12	6.47923e-11	17.4082
chr5	TSLP	-2.50917	0.816033	-8.17509	3.33946e-12	7.26679e-11	17.3806
chr22	IGLV1-51	-3.63825	0.738384	-8.17159	3.40997e-12	7.40687e-11	17.3803
chr20	MT1P3	-3.11822	-0.311885	-8.15578	3.65855e-12	7.89006e-11	17.3685
chr1	PODN	-2.7182	2.41014	-8.19092	3.12308e-12	6.84526e-11	17.3631
chr7	AC092171.4	2.27195	1.14918	8.16033	3.50789e-12	7.59226e-11	17.36
chr4	ENAM	-3.12227	3.30176	-8.20559	2.9215e-12	6.47923e-11	17.342
chr1	RP11-29H23.4	2.03374	-2.56038	8.13747	3.85655e-12	8.24345e-11	17.3088
chr8	PVT1_3	2.95638	-3.93676	8.15004	3.64192e-12	7.86823e-11	17.2807
chr1	RP11-334A14.5	-2.71617	2.39099	-8.1708	3.42236e-12	7.42044e-11	17.2748
chr16	RP11-388M20.2	-3.82256	0.921302	-8.14039	3.92967e-12	8.37013e-11	17.2344
chr2	IGKV1-6	-4.59567	-0.476965	-8.11895	4.33184e-12	9.17819e-11	17.2028
chr14	IGHV3-11	-4.14079	-0.476458	-8.11505	4.40928e-12	9.30959e-11	17.1949
chr14	IGHJ6	-4.49048	0.376887	-8.11676	4.37504e-12	9.25348e-11	17.1698
chr22	IGLV2-14	-4.18529	1.40313	-8.12847	4.14847e-12	8.82062e-11	17.1508
chr5	C7	-3.37776	5.63435	-8.15085	3.74714e-12	8.03806e-11	17.062
chr12	GYS2	-2.68456	4.97352	-8.15322	3.70707e-12	7.96625e-11	17.0475
chr5	EGR1	-2.84169	6.52486	-8.14248	3.89247e-12	8.30555e-11	17.0474
chr6	TOB2P1	2.7982	-3.11609	8.08797	4.83182e-12	1.01163e-10	17.046
chr11	MUC6	-4.96652	0.579569	-8.07852	5.20521e-12	1.07275e-10	16.983
chr22	IGLL5	-4.3492	3.64448	-8.09331	4.86694e-12	1.01692e-10	16.8541
chr2	IGKV1D-42	-3.84393	-2.60581	-8.03171	6.40771e-12	1.28762e-10	16.8439
chr22	IGLC1	-4.34623	3.62397	-8.08809	4.9839e-12	1.03777e-10	16.8315
chr22	IGLV3-1	-4.15287	0.1135	-8.02765	6.55797e-12	1.31344e-10	16.7814
chr11	RP11-382M14.1	-2.19918	1.57787	-8.04931	5.89461e-12	1.19445e-10	16.7756
chr1	ALPL	-2.32887	4.83727	-8.06909	5.43304e-12	1.1178e-10	16.6543
chr10	CLRN3	-3.18834	2.58544	-8.03612	6.31057e-12	1.27233e-10	16.6285
chr14	IGHV3-21	-4.70742	-0.3593	-7.98465	7.97153e-12	1.56033e-10	16.61
chr10	ZWINT	2.05111	1.58889	7.99503	7.45008e-12	1.46538e-10	16.573
chr22	IGLV1-50	-3.34663	-1.97897	-7.96039	8.77677e-12	1.70688e-10	16.5438
chr16	IGHV3OR16-13	-3.68054	-2.57774	-7.95917	8.87693e-12	1.72291e-10	16.5275
chr16	MT1L	-3.54486	2.06212	-7.99407	7.63778e-12	1.49743e-10	16.4861
chr19	KLK11	-3.94043	-3.44991	-7.9559	8.95539e-12	1.73047e-10	16.4837
chr12	GPD1	-2.30768	5.59367	-8.02257	6.71097e-12	1.33743e-10	16.4503
chr2	IGKV1-5	-4.24806	1.33254	-7.97006	8.51698e-12	1.66171e-10	16.4481
chr11	MOGAT2	-2.70261	4.30348	-8.02019	6.78384e-12	1.34973e-10	16.4386
chr2	CXCR2P1	-2.72454	0.584719	-7.95158	9.26197e-12	1.77833e-10	16.3885
chr17	CTD-2510F5.4	2.2565	-1.52154	7.89794	1.14685e-11	2.14404e-10	16.2831
chr22	IGLV1-36	-3.663	-0.953515	-7.90536	1.14216e-11	2.1415e-10	16.2819
chr2	ADRA2B	-2.09853	0.901472	-7.917	1.05954e-11	2.00565e-10	16.2582
chr15	ASB9P1	3.14684	-4.59751	7.92656	1.00699e-11	1.91217e-10	16.243
chr2	IGKV1-9	-4.39067	-0.00161325	-7.90523	1.14285e-11	2.1415e-10	16.2416
chr1	LINC01348	-2.81214	2.83672	-7.94618	9.49157e-12	1.81952e-10	16.1838
chr2	IGKV1-17	-4.2539	-0.336248	-7.88286	1.26482e-11	2.34643e-10	16.157
chr2	IGKJ4	-3.99069	1.60533	-7.91119	1.11237e-11	2.09254e-10	16.1435
chr16	PRSS22	-3.68737	-2.38063	-7.85557	1.42296e-11	2.61292e-10	16.0742
chr11	AP006285.7	-3.0707	-2.79101	-7.84422	1.46518e-11	2.67699e-10	16.0392
chr14	CH17-212P11.4	-3.7513	-2.34293	-7.828	1.60928e-11	2.91383e-10	15.9518
chr7	AKR1D1	-2.93236	5.19964	-7.90506	1.14372e-11	2.1415e-10	15.9482
chr20	FOXS1	2.64187	-1.72837	7.81654	1.65974e-11	2.99229e-10	15.9258
chr2	IGKV3-11	-4.15145	1.2239	-7.85439	1.43899e-11	2.63713e-10	15.9164
chr17	KRT19	-4.84569	0.978394	-7.81887	1.69017e-11	3.02402e-10	15.8144
chr1	CYR61	-2.30707	5.37406	-7.87804	1.29276e-11	2.39458e-10	15.8036
chr14	IGHV3-30	-4.19119	0.265662	-7.80436	1.80497e-11	3.19296e-10	15.7855
chr14	IGHV3-23	-4.22429	0.44459	-7.80763	1.77841e-11	3.1725e-10	15.775
chr11	RP11-334E6.12	2.27359	2.89676	7.83375	1.58001e-11	2.86514e-10	15.7502
chr2	SPP2	-3.13647	5.58947	-7.85676	1.42362e-11	2.61292e-10	15.7287
chr4	FGFBP2	-2.10403	-0.224334	-7.78071	1.95268e-11	3.42313e-10	15.7143
chr3	MCM2	2.09232	2.59273	7.8193	1.67941e-11	3.01371e-10	15.707
chr6	HIST1H3H	2.35911	-0.54261	7.77044	2.04581e-11	3.555e-10	15.7022
chr14	IGHV4-39	-4.32737	-0.334432	-7.77754	2.03789e-11	3.54633e-10	15.6932
chr2	IGKV3D-11	-4.01065	-0.236367	-7.77954	2.01956e-11	3.5297e-10	15.6919
chr14	IGHJ4	-4.16548	-0.750032	-7.76993	2.10934e-11	3.65038e-10	15.6748
chr2	IGKV3D-20	-3.94149	0.723451	-7.78748	1.94827e-11	3.42313e-10	15.6629
chr7	HOTTIP_4	2.52732	-6.00685	7.79828	1.80309e-11	3.19296e-10	15.6068
chr2	IGKV1-33	-4.2487	-0.307495	-7.74964	2.31206e-11	3.96067e-10	15.5647
chr7	STEAP4	-2.04081	3.77623	-7.81635	1.70958e-11	3.05423e-10	15.5253
chr22	IGLV7-43	-3.90616	-2.12001	-7.71368	2.72045e-11	4.57309e-10	15.4487
chr22	IGLV3-19	-4.18282	0.000587663	-7.72728	2.55821e-11	4.3271e-10	15.4452
chr2	DUSP2	-2.12849	0.830428	-7.70879	2.74389e-11	4.60249e-10	15.3112
chr16	HBA2	-2.55826	3.87675	-7.75665	2.23997e-11	3.8481e-10	15.2984
chr14	IGHV3-15	-4.30614	-0.871831	-7.68193	3.14029e-11	5.18105e-10	15.2896
chr14	IGHV3-49	-3.53587	-2.00833	-7.6705	3.29642e-11	5.40908e-10	15.2621
chr14	IGHV4-59	-4.66261	-0.0118625	-7.68645	3.07669e-11	5.10401e-10	15.2576
chr17	GCGR	-3.7179	3.4993	-7.74459	2.36549e-11	4.03359e-10	15.2556
chr2	IGKV1D-8	-3.90571	-1.2658	-7.67152	3.29141e-11	5.40822e-10	15.2516
chr10	CYP2C8	-3.18709	8.04758	-7.69314	2.98517e-11	4.95899e-10	15.1559
chr2	IGKV1D-13	-3.84918	-1.60809	-7.64729	3.67213e-11	5.92101e-10	15.1501
chrX	RP11-431J24.2	4.72687	-2.03888	7.63716	3.84412e-11	6.1736e-10	15.1143
chr22	IGLJ2	-3.80764	1.05768	-7.66094	3.45255e-11	5.62705e-10	15.0843
chr9	ARID3C	-2.0604	1.61527	-7.65893	3.45902e-11	5.63e-10	15.0322
chr2	IGKV1D-17	-3.57639	-2.0244	-7.60983	4.34878e-11	6.87437e-10	14.9932
chr6	XX-C2158C6.3	3.32571	-4.06008	7.62466	3.95953e-11	6.34208e-10	14.9867
chr1	MT1XP1	-3.44382	-0.352148	-7.62059	4.1427e-11	6.59175e-10	14.9816
chr11	THY1	2.21781	3.46044	7.66565	3.3799e-11	5.53855e-10	14.9646
chr14	IGHV1-24	-4.00798	-2.09206	-7.59866	4.57372e-11	7.20167e-10	14.9458
chr14	IGHV1-46	-3.9793	-1.30689	-7.58952	4.76623e-11	7.45618e-10	14.8994
chr2	IGKV3-20	-4.22948	2.22667	-7.63818	3.82634e-11	6.16143e-10	14.8909
chr2	IGKV1D-33	-4.06618	-0.718947	-7.58973	4.76159e-11	7.45618e-10	14.8764
chr11	INS-IGF2	-4.47834	3.91569	-7.65278	3.58228e-11	5.80714e-10	14.8759
chr1	LINC00853	2.65704	-2.00192	7.57578	4.93911e-11	7.70666e-10	14.8693
chr1	CYP4A11	-2.20463	8.35716	-7.62741	4.01707e-11	6.41721e-10	14.8688
chr10	DUSP5	-2.01303	3.82921	-7.64756	3.66775e-11	5.92101e-10	14.7829
chr14	IGHV7-56	-3.31557	-3.61327	-7.557	5.38176e-11	8.34345e-10	14.7609
chr1	RP5-857K21.15	3.89188	-4.08103	7.55616	5.44419e-11	8.41863e-10	14.7245
chr2	IGKJ3	-4.34976	-0.155552	-7.54999	5.69641e-11	8.7724e-10	14.6827
chr10	HOGA1	-2.06021	4.15209	-7.62898	3.9886e-11	6.38018e-10	14.6771
chr22	IGLC7	-4.13521	-0.1368	-7.54294	5.88039e-11	9.00095e-10	14.6415
chr10	CYP2C19	-2.38568	4.56626	-7.60648	4.41512e-11	6.96101e-10	14.5869
chr9	MT1P1	-3.09383	-0.766296	-7.51827	6.57174e-11	9.79839e-10	14.5548
chr22	IGLV3-25	-3.97925	-0.102578	-7.51916	6.54546e-11	9.77127e-10	14.548
chr2	IGKV1D-39	-4.18439	0.535043	-7.53096	6.20651e-11	9.3711e-10	14.5439
chr15	IGHV1OR15-2	-3.4993	-2.78976	-7.48209	7.66201e-11	1.11219e-09	14.4452
chr16	ZG16	-2.77792	2.58623	-7.54977	5.70202e-11	8.7724e-10	14.4216
chr2	IGKV2-29	-3.53793	-3.11365	-7.47048	8.07874e-11	1.16552e-09	14.3936
chr2	IGKV1-13	-3.87464	-1.44531	-7.47328	8.04776e-11	1.16398e-09	14.387
chr2	IGKV1-39	-4.44185	0.863226	-7.49157	7.41148e-11	1.08495e-09	14.3505
chr1	RP4-710M16.2	-2.41875	1.60214	-7.5044	6.99538e-11	1.03154e-09	14.3372
chr19	CTB-102L5.4	-2.15663	2.68653	-7.5169	6.6125e-11	9.8399e-10	14.308
chr22	IGLC3	-4.19814	4.58315	-7.52167	6.47202e-11	9.69759e-10	14.2566
chr16	HBA1	-2.5677	3.55714	-7.51679	6.61588e-11	9.8399e-10	14.2482
chr1	SFN	5.20884	0.352419	7.44393	9.18403e-11	1.30951e-09	14.1945
chr2	IGKV3-7	-3.54449	-1.16116	-7.4253	9.98705e-11	1.41068e-09	14.1693
chr12	SOCS2	-2.55938	3.77187	-7.50789	6.88642e-11	1.01672e-09	14.1691
chr12	SPRYD4	-2.06562	6.55568	-7.49462	7.31041e-11	1.07145e-09	14.1441
chr19	CYP2B6	-2.9334	6.66535	-7.46754	8.25838e-11	1.18593e-09	14.0495
chr14	IGHV1-69	-4.55474	-0.961785	-7.39413	1.14889e-10	1.60406e-09	14.0374
chr4	ADH1A	-2.13624	8.71893	-7.41941	1.02167e-10	1.43975e-09	13.9733
chr9	GAS1	-2.34578	-0.374869	-7.38211	1.19286e-10	1.65969e-09	13.9543
chr2	IGKJ5	-4.2147	0.00363597	-7.37456	1.25451e-10	1.72953e-09	13.8956
chr11	RP11-728F11.3	-3.52732	1.40357	-7.39557	1.14151e-10	1.59561e-09	13.8955
chr6	IYD	-2.01486	3.84376	-7.44862	8.99241e-11	1.2837e-09	13.8938
chr14	IGHV1-18	-4.15386	-0.978967	-7.35356	1.37855e-10	1.87697e-09	13.8533
chr14	IGHV4-61	-4.13172	-0.760206	-7.31781	1.61845e-10	2.15163e-09	13.6796
chrX	VSIG4	-2.22239	2.73831	-7.38073	1.2202e-10	1.6919e-09	13.6763
chr11	FXYD2	-3.24344	1.82235	-7.34951	1.40386e-10	1.90071e-09	13.6558
chr13	ZIC2	4.7056	-3.0195	7.3044	1.71886e-10	2.26871e-09	13.6413
chr2	IGKV3OR2-268	-3.11679	-2.00894	-7.29011	1.81282e-10	2.38231e-09	13.6136
chr22	IGLC2	-4.19451	4.73421	-7.37314	1.26255e-10	1.73864e-09	13.5911
chr19	ATF5	-2.59206	8.00683	-7.35022	1.39939e-10	1.89679e-09	13.5877
KI270728.1	AC141272.1	-3.50267	-3.09068	-7.28233	1.87282e-10	2.45848e-09	13.5756
chr22	IGLV2-28	-3.71941	-1.91789	-7.27329	1.97608e-10	2.58841e-09	13.5323
chr15	CTD-2026K11.1	2.2507	-1.49219	7.26462	2.00676e-10	2.62007e-09	13.51
chr2	IGKV1-16	-3.72097	-0.991157	-7.27226	1.98522e-10	2.59756e-09	13.4882
chr2	ASS1P2	-4.65742	-2.0475	-7.25858	2.11069e-10	2.73507e-09	13.4673
chr14	IGHV2-26	-3.26668	-3.03844	-7.25179	2.14234e-10	2.76717e-09	13.4531
chr6	LPA	-2.01698	6.08656	-7.323	1.58127e-10	2.11484e-09	13.3596
chr2	IGKV1-12	-3.95825	-0.179874	-7.24978	2.19552e-10	2.82077e-09	13.3542
chr14	IGHV3-62	-3.05027	-4.00241	-7.21912	2.46128e-10	3.11909e-09	13.2849
chr22	IGLV2-5	-2.75209	-3.95071	-7.21604	2.49552e-10	3.15916e-09	13.2843
chr10	FGFR2	-2.92961	4.41015	-7.30465	1.7169e-10	2.2686e-09	13.2711
chr16	RP11-170L3.7	-3.2401	-3.44082	-7.20611	2.61294e-10	3.294e-09	13.2456
chr1	ANGPTL1	-2.32563	2.22814	-7.26226	2.07618e-10	2.69323e-09	13.228
chr14	CH17-224D4.1	-3.56688	-2.90099	-7.19368	2.80512e-10	3.51062e-09	13.195
chr2	IGKV1-8	-3.96516	-1.29267	-7.20034	2.73941e-10	3.43908e-09	13.1917
chr19	CTC-326K19.6	-2.46174	8.07872	-7.25392	2.15523e-10	2.78084e-09	13.1659
chr6	ASS1P1	-2.15978	1.21908	-7.22477	2.44706e-10	3.10432e-09	13.1447
chr2	IGKV3D-7	-3.38968	-1.29326	-7.15586	3.34211e-10	4.12284e-09	12.9963
chr20	LINC00176	3.61755	-2.32019	7.14201	3.54614e-10	4.35674e-09	12.9701
chr2	IGKV6D-21	-3.09537	-3.64523	-7.13615	3.56933e-10	4.37633e-09	12.9486
chr4	CXCL2	-2.46469	4.29972	-7.22983	2.40071e-10	3.05837e-09	12.9221
chr14	IGHV2-70	-3.87495	-2.37086	-7.12581	3.8221e-10	4.64849e-09	12.8968
chr2	IGKV1D-12	-3.76181	-1.27494	-7.13076	3.73863e-10	4.55614e-09	12.8883
chr12	CD163	-2.10279	4.6332	-7.2285	2.41501e-10	3.07335e-09	12.8856
chr5	MZB1	-3.13491	-0.0693858	-7.12939	3.76146e-10	4.57936e-09	12.822
chr4	HPGD	-3.58779	4.87715	-7.18708	2.90672e-10	3.61901e-09	12.7609
chr6	SLC22A1	-3.55461	6.84824	-7.16202	3.25131e-10	4.02729e-09	12.7193
chr16	IGHV3OR16-8	-3.1595	-3.43667	-7.07914	4.61641e-10	5.49285e-09	12.7079
chrX	GPC3	3.28997	4.85067	7.15956	3.28722e-10	4.0676e-09	12.6839
chr10	CYP26A1	-5.04056	0.562273	-7.1047	4.1997e-10	5.02176e-09	12.6668
chr16	RPL18P13	2.54751	-3.70835	7.07786	4.63196e-10	5.50593e-09	12.6585
chr16	RP11-96D1.6	-2.28044	-0.0285187	-7.08389	4.56237e-10	5.4339e-09	12.6249
chrX	BX842568.1	-2.40083	-2.45731	-7.05092	5.22398e-10	6.09566e-09	12.5925
chr12	RP11-424C20.2	2.91125	-2.80362	7.0451	5.36146e-10	6.238e-09	12.5694
chr2	AC019129.1	2.1746	-4.20563	7.05639	5.09794e-10	5.96009e-09	12.5684
chr22	IGLV3-21	-4.05213	0.522995	-7.06269	5.06504e-10	5.93312e-09	12.5084
chr3	COL7A1	2.85297	0.400369	7.06372	5.04169e-10	5.91725e-09	12.4728
chr1	RP11-495P10.9	4.579	-5.05575	7.02917	5.8613e-10	6.76093e-09	12.4205
chr2	IGKV2D-24	-3.21202	-2.96664	-7.0063	6.43723e-10	7.36895e-09	12.3961
chr9	FBP1	-2.2778	7.54919	-7.07263	4.84551e-10	5.72635e-09	12.3646
chr3	ALG1L	2.26201	0.732679	7.00208	6.58377e-10	7.52244e-09	12.256
chr14	IGHG4	-4.02943	4.65338	-7.0554	5.23213e-10	6.09927e-09	12.1884
chr14	IGHV4-4	-3.60584	-1.73709	-6.9623	7.91734e-10	8.93624e-09	12.1672
chr14	IGHV4-55	-4.07961	-1.91925	-6.95559	8.15702e-10	9.18803e-09	12.1613
chr2	IGKV1D-37	-3.34934	-2.80275	-6.9516	8.25735e-10	9.28529e-09	12.1564
chr14	IGHV4-34	-3.55219	-0.924153	-6.93743	8.84207e-10	9.89672e-09	12.035
chr6	AMD1P4	-3.00876	-1.54248	-6.93118	9.07457e-10	1.01194e-08	12.0342
chr1	RGS2	-2.00073	2.93178	-6.98709	7.09133e-10	8.05664e-09	11.9215
chr12	NTS	-3.40882	-1.91745	-6.8948	1.06832e-09	1.16235e-08	11.8892
chr12	RP11-656E20.5	-2.08658	-1.4953	-6.88706	1.08358e-09	1.17638e-08	11.8633
chr14	IGHG2	-4.2474	5.06727	-6.96491	7.82632e-10	8.84176e-09	11.7955
chr5	STC2	3.65979	0.73211	6.90404	1.02544e-09	1.12176e-08	11.7767
chr14	IGHV4-31	-4.08482	-1.70674	-6.86561	1.21583e-09	1.30289e-08	11.7585
chr1	EPHA2	-2.0247	4.32087	-6.96563	7.80118e-10	8.82161e-09	11.7311
chr17	CCL4	-2.00592	1.80218	-6.91249	9.87708e-10	1.0854e-08	11.7235
chr11	AC132217.4	-4.48638	6.73692	-6.91048	9.96562e-10	1.09413e-08	11.6208
chr12	AVPR1A	-4.18446	2.97938	-6.89148	1.08414e-09	1.17638e-08	11.5609
chr14	IGHV1-69-2	-4.2393	-0.590509	-6.82079	1.4826e-09	1.5597e-08	11.5304
chr20	PCK1	-2.75814	8.88446	-6.82301	1.46814e-09	1.54736e-08	11.3716
chr2	AC068535.3	-3.54569	-0.510378	-6.78309	1.75148e-09	1.81724e-08	11.3711
chr2	AC068535.2	-3.54615	-0.508692	-6.78074	1.76971e-09	1.82986e-08	11.361
chr2	IGKV1-32	-3.01968	-3.90936	-6.73402	2.13441e-09	2.16616e-08	11.2379
chr5	RP11-213H15.4	3.11756	-4.21298	6.72489	2.22221e-09	2.25265e-08	11.1906
chr10	OGDHL	-2.19859	5.78236	-6.8294	1.42724e-09	1.50935e-08	11.1716
chr22	MMP11	2.33132	1.11458	6.76076	1.9329e-09	1.98332e-08	11.1624
chr3	P2RY13	-2.10796	0.563283	-6.72371	2.26471e-09	2.28878e-08	11.0106
chr22	IGLV3-9	-3.46826	-2.79741	-6.67904	2.77088e-09	2.75877e-08	10.9887
chr4	AFM	-2.41373	6.67387	-6.76457	1.90072e-09	1.95362e-08	10.9667
chr3	BCHE	-2.82272	4.66297	-6.7812	1.76614e-09	1.82773e-08	10.9515
chr12	IGF1	-2.51848	4.3798	-6.78279	1.7538e-09	1.81809e-08	10.9415
chr6	HIST1H3B	2.69448	-4.93672	6.67157	2.81157e-09	2.79698e-08	10.9348
chr12	RDH16	-2.54595	6.64189	-6.7563	1.97138e-09	2.01766e-08	10.9206
chr14	IGHV4-28	-3.74223	-1.81138	-6.59541	4.00122e-09	3.83818e-08	10.6126
chr19	UCA1	-3.27877	-1.91862	-6.58989	4.09929e-09	3.92602e-08	10.5961
chr15	ISLR	-2.25424	1.98861	-6.65019	3.14579e-09	3.09378e-08	10.5854
chr22	AP000349.2	2.45319	0.187791	6.60679	3.80076e-09	3.66335e-08	10.5713
chr6	HIST1H2AM	2.51218	-3.78784	6.57361	4.32587e-09	4.1011e-08	10.5537
chr17	RP11-676J12.7	-3.89564	-1.65356	-6.58542	4.18039e-09	3.98788e-08	10.5476
chr14	IGHJ2	-3.81834	-2.34004	-6.56053	4.66215e-09	4.36538e-08	10.4779
chr11	VSIG2	-2.61605	0.0567663	-6.59172	4.06655e-09	3.89776e-08	10.4776
chr3	CAMK2N2	2.43573	-0.326148	6.56825	4.49502e-09	4.24113e-08	10.4196
chr5	SNORA50	2.11312	-3.9747	6.53925	5.02979e-09	4.66908e-08	10.419
chr9	CA9	-2.71471	-0.834174	-6.55499	4.76396e-09	4.44968e-08	10.4125
chr17	SNORA50C	2.11081	-3.97551	6.53308	5.16757e-09	4.77496e-08	10.3933
chr16	MT1A	-2.79422	3.14015	-6.63724	3.32998e-09	3.24848e-08	10.3897
chr4	HGFAC	-3.95018	4.58801	-6.64191	3.26233e-09	3.19021e-08	10.384
chr9	HRCT1	2.66804	-0.21037	6.54595	4.96333e-09	4.61449e-08	10.3574
chr12	B4GALNT1	2.5783	-0.363946	6.53877	5.11168e-09	4.73056e-08	10.3299
chr12	LRCOL1	-2.88563	1.37052	-6.57478	4.37994e-09	4.1455e-08	10.2919
chr11	TPBGL	2.64489	-3.11409	6.49462	6.11574e-09	5.57432e-08	10.2359
chr11	HBB	-2.48354	3.86544	-6.60841	3.77933e-09	3.64852e-08	10.2288
chr15	RP11-665J16.1	-2.1694	2.03444	-6.54672	4.95272e-09	4.61172e-08	10.1359
chr22	IGLV9-49	-3.51168	-3.43379	-6.47218	6.85383e-09	6.17176e-08	10.1279
chr16	IGHV3OR16-9	-3.15324	-3.3685	-6.46888	6.88574e-09	6.19204e-08	10.1254
chr15	ITPKA	2.00335	0.272007	6.49134	6.23922e-09	5.6783e-08	10.0707
chr2	IGKV2-40	-3.18207	-2.82858	-6.45595	7.33109e-09	6.52451e-08	10.0607
chr8	RP11-629O1.2	2.03856	-2.27877	6.45281	7.34224e-09	6.52481e-08	10.0574
chr5	CPLX2	6.12132	-1.73214	6.46114	7.19872e-09	6.43039e-08	10.0554
chr4	ADH4	-3.45175	8.26613	-6.52109	5.54043e-09	5.09222e-08	10.0318
chr22	IGLV5-45	-3.40262	-3.10718	-6.44851	7.58711e-09	6.72059e-08	10.0303
chr14	IGHV3-20	-3.78156	-2.21991	-6.45174	7.50015e-09	6.66016e-08	10.0269
chr14	IGHG3	-4.12253	5.12803	-6.55446	4.78766e-09	4.46836e-08	10.0032
chr10	IGKV1OR10-1	-2.86313	-3.81683	-6.43776	7.84083e-09	6.917e-08	10.0002
chr17	RP11-449J21.5	2.01365	1.44538	6.48823	6.38893e-09	5.79273e-08	9.95123
chr2	IGKV2D-40	-3.36118	-3.07273	-6.42724	8.32411e-09	7.29008e-08	9.94045
chr1	U8	2.38919	-4.99783	6.43112	8.07164e-09	7.09987e-08	9.93851
chr7	AKR1B10	5.29344	4.53753	6.51154	5.77663e-09	5.28919e-08	9.89788
chr2	IGKV1D-16	-3.15556	-1.83243	-6.42032	8.60029e-09	7.50474e-08	9.87317
chr14	IGHGP	-4.29991	4.74411	-6.47609	6.74428e-09	6.08294e-08	9.67543
chr11	SYT7	-2.42604	4.8698	-6.48606	6.45689e-09	5.84131e-08	9.64276
chr5	ASS1P9	-2.04979	-0.0910574	-6.38978	9.75032e-09	8.37515e-08	9.63431
chr11	THRSP	-2.98377	4.35148	-6.46302	7.14009e-09	6.38747e-08	9.58645
chr16	CBLN1	2.71568	-1.13773	6.33633	1.23004e-08	1.0381e-07	9.54291
chr3	RP11-723O4.9	2.24061	-3.03271	6.32323	1.29098e-08	1.08122e-07	9.5191
chr6	VNN3	-2.18918	2.9348	-6.41572	8.77435e-09	7.63457e-08	9.45793
chr16	IGHV1OR16-3	-2.82301	-4.12077	-6.29812	1.43966e-08	1.19332e-07	9.41947
chr7	EPO	-3.7272	-1.08292	-6.30286	1.43231e-08	1.18805e-07	9.34865
chr8	RP11-55J15.2	2.35862	-4.33947	6.27949	1.56076e-08	1.28174e-07	9.32988
chr22	IGLJ7	-2.80288	-4.11273	-6.2635	1.67265e-08	1.36398e-07	9.27853
chr8	SQLE	2.57748	4.60101	6.39071	9.78318e-09	8.39144e-08	9.27197
chr14	FITM1	-2.0592	0.694528	-6.31156	1.3781e-08	1.14703e-07	9.23251
KI270726.1	AC233755.1	-3.86427	-0.994152	-6.27381	1.62425e-08	1.3272e-07	9.21538
chr11	IGF2	-4.30887	7.78041	-6.33249	1.25971e-08	1.05943e-07	9.18056
chr17	TRIM16	2.07396	2.1395	6.29318	1.49368e-08	1.23218e-07	9.07213
chr11	NNMT	-2.96374	7.98371	-6.29226	1.4996e-08	1.23538e-07	9.02455
chr14	IGHV3-73	-3.38548	-2.37925	-6.21056	2.13435e-08	1.69249e-07	9.01111
chr1	MT1HL1	-3.7475	-3.77458	-6.18479	2.38497e-08	1.87261e-07	8.94186
chr12	VENTXP3	3.47201	-5.25824	6.17783	2.42728e-08	1.89736e-07	8.8973
chrX	BEX1	-2.70466	-1.00883	-6.18401	2.39304e-08	1.87667e-07	8.84699
chr22	APOBEC3B-AS1	2.32362	-0.581124	6.18634	2.35994e-08	1.85773e-07	8.82856
chr12	LUM	-2.57909	3.81359	-6.26482	1.68864e-08	1.37399e-07	8.75607
chr14	IGHV3-22	-2.77669	-3.54465	-6.12565	3.03599e-08	2.30747e-07	8.71122
chr1	AHCYP8	2.79196	-5.38871	6.12958	2.98129e-08	2.27018e-07	8.70466
chr2	IGKV6-21	-3.1576	-2.83408	-6.1216	3.12679e-08	2.37237e-07	8.66334
chr1	S100A8	-2.25993	0.940598	-6.18238	2.40989e-08	1.88866e-07	8.63655
chr14	IGHV3-41	-2.76055	-3.53161	-6.10677	3.29567e-08	2.47832e-07	8.62986
chr22	IGLV3-27	-2.99766	-3.22995	-6.10955	3.2782e-08	2.47134e-07	8.62782
chr22	APOBEC3B	2.16758	0.501928	6.15149	2.75232e-08	2.11853e-07	8.59207
chr1	AKR7A3	-2.06168	5.87796	-6.21516	2.09238e-08	1.66248e-07	8.52551
chr11	RP11-64D24.2	-2.54181	8.22687	-6.16698	2.57497e-08	1.99577e-07	8.50837
chr14	IGHV1-2	-3.96588	-1.21001	-6.08561	3.65159e-08	2.71888e-07	8.45471
chr14	IGHV3-13	-3.18231	-2.78232	-6.06571	3.96728e-08	2.92866e-07	8.44716
chr2	IGKC	-4.00248	6.49465	-6.16598	2.58613e-08	2.00003e-07	8.38647
chr22	IGLV10-54	-3.88868	-3.64105	-6.04819	4.28571e-08	3.14642e-07	8.3854
chr14	IGHV3-16	-2.80754	-3.60581	-6.03467	4.48914e-08	3.2719e-07	8.33788
chr2	AC096579.15	-3.99476	6.50488	-6.14605	2.81742e-08	2.16312e-07	8.30279
chr8	MIR4664	2.26758	-3.74938	6.02455	4.67759e-08	3.37866e-07	8.3019
chr12	RP11-923I11.8	2.46204	-3.55372	6.01461	4.88053e-08	3.50429e-07	8.25549
chr19	C3P1	-2.12097	5.50338	-6.13589	2.94311e-08	2.24535e-07	8.18567
chr18	CABYR	2.86669	-0.523932	6.02778	4.67613e-08	3.37866e-07	8.15837
chr6	VNN1	-2.91331	6.18024	-6.10973	3.29282e-08	2.47772e-07	8.11189
chr1	DLEU2_6	2.01058	-4.79434	5.97012	5.90133e-08	4.13401e-07	8.07447
chr4	TDO2	-2.30629	7.08334	-6.07786	3.77472e-08	2.80192e-07	8.04979
chr2	EPCAM	-3.16403	1.58254	-6.03655	4.50431e-08	3.279e-07	8.0302
chr20	CTD-2653D5.1	-2.08033	1.58883	-6.02636	4.70452e-08	3.39203e-07	7.96557
chr12	RP11-923I11.6	2.24569	-0.680784	5.97832	5.76239e-08	4.05006e-07	7.94729
KI270726.1	AC233755.2	-2.93622	-2.68786	-5.88633	8.51309e-08	5.71817e-07	7.70472
chr19	CTD-2105E13.14	2.39765	-2.45332	5.88561	8.46919e-08	5.69818e-07	7.70386
chr12	SLC39A5	-2.32049	5.56991	-6.01863	4.86241e-08	3.49336e-07	7.70007
chr8	RP11-388K12.3	2.21071	-5.66689	5.86902	9.06909e-08	6.06128e-07	7.65452
chr22	IGLV3-10	-3.4884	-1.51018	-5.88121	8.72125e-08	5.85147e-07	7.62555
chr14	IGHV3-43	-3.07221	-2.2077	-5.85998	9.54085e-08	6.33452e-07	7.57481
chr11	C11orf96	-2.12209	3.304	-5.96719	6.05431e-08	4.22159e-07	7.52739
chr1	BCAN	3.31798	0.439393	5.86242	9.44305e-08	6.27994e-07	7.45394
chr19	CD79A	-2.59784	-0.848683	-5.84751	1.00573e-07	6.63729e-07	7.43427
chr20	OXT	-3.63899	-1.97226	-5.81837	1.13741e-07	7.4131e-07	7.36111
chr4	ADH1C	-2.03283	8.67034	-5.86612	9.29644e-08	6.18926e-07	7.27958
chr14	TTC9	2.25436	2.28269	5.8718	9.0754e-08	6.06215e-07	7.26803
chr14	IGHV1-12	-2.49824	-4.78055	-5.74726	1.51639e-07	9.65898e-07	7.1854
chr12	RP11-290L1.3	-2.21353	4.15552	-5.89705	8.15524e-08	5.5177e-07	7.17289
chr16	MT1CP	-3.19098	-2.0205	-5.76133	1.44617e-07	9.25076e-07	7.13815
chr12	HAL	-3.00344	5.49181	-5.86894	9.1861e-08	6.12931e-07	7.07514
chr4	RP11-704M14.2	2.02324	-1.93564	5.72226	1.68465e-07	1.06077e-06	7.00818
chr11	RP11-399J13.2	2.68992	-3.08281	5.69976	1.85876e-07	1.16252e-06	6.97401
chrX	MAGEA1	4.63485	-3.94093	5.68467	1.99429e-07	1.23683e-06	6.9313
chr1	RGS1	-2.05043	2.90905	-5.82003	1.12943e-07	7.37306e-07	6.92805
chr14	AL589743.1	2.64249	-2.39592	5.69051	1.93481e-07	1.20634e-06	6.92693
chr11	HBD	-2.44093	1.35776	-5.74064	1.57742e-07	1.00213e-06	6.81837
chr8	LINC01419	4.63372	-4.41197	5.62739	2.53299e-07	1.52878e-06	6.70553
chr11	SAA4	-2.21956	7.26131	-5.74833	1.52732e-07	9.72346e-07	6.69539
chr5	C1QTNF3	2.35224	1.19182	5.68832	1.96412e-07	1.22272e-06	6.64124
chr22	LL22NC03-N14H11.1	2.55492	-3.49161	5.60699	2.7278e-07	1.63492e-06	6.63339
chr16	RP11-1166P10.8	-2.6577	-3.91451	-5.59873	2.826e-07	1.68624e-06	6.59765
chr16	CTD-2033A16.1	3.44623	-0.0422415	5.64221	2.38126e-07	1.44588e-06	6.57196
chr9	LCN2	3.04	2.60918	5.69798	1.88628e-07	1.17912e-06	6.5185
chr16	RP11-249C24.12	-3.98509	-2.0211	-5.60528	2.77713e-07	1.66107e-06	6.51433
chr16	DNASE1L2	2.37265	-2.55132	5.57441	3.12932e-07	1.84625e-06	6.46348
chr2	IGKV1-37	-3.43335	-2.90585	-5.56029	3.34773e-07	1.96265e-06	6.39022
chr19	CYP2A7	-3.57653	6.09833	-5.65895	2.22054e-07	1.36268e-06	6.24667
chr1	RP11-284F21.10	3.33195	-0.65337	5.5411	3.62475e-07	2.10563e-06	6.23135
chrX	F9	-2.43651	6.98535	-5.63649	2.43874e-07	1.47706e-06	6.21121
chr1	EPS8L3	4.31203	-0.664369	5.52278	3.91023e-07	2.2606e-06	6.17561
chr7	CTD-2227E11.1	2.52763	-2.51028	5.48832	4.4745e-07	2.54299e-06	6.13851
chr6	SLC22A7	-2.09069	6.90539	-5.62413	2.56758e-07	1.54811e-06	6.12774
chr15	RP11-294C11.2	-2.88664	-3.2854	-5.46898	4.86943e-07	2.74036e-06	6.06539
chr8	RNU4-25P	2.0577	-4.74949	5.45145	5.19616e-07	2.90663e-06	6.03105
chr13	PDX1	-3.1113	-1.85691	-5.44395	5.41216e-07	3.01488e-06	5.89025
chrX	MAGEC1	4.38921	-4.75811	5.40783	6.27751e-07	3.43981e-06	5.85492
chr16	NQO1	3.29513	2.55121	5.52199	3.92304e-07	2.26691e-06	5.85458
chr14	SLC10A1	-2.46838	6.15271	-5.54767	3.52745e-07	2.05703e-06	5.78886
chr14	IGHG1	-4.00713	6.72307	-5.52612	3.85668e-07	2.23269e-06	5.76103
chr7	AKR1B15	4.73701	1.25809	5.46852	4.89165e-07	2.75158e-06	5.75493
chr9	ALDOB	-2.00759	10.9905	-5.4405	5.48953e-07	3.04534e-06	5.70449
chr9	CCL19	-2.9928	1.17182	-5.47538	4.75534e-07	2.68491e-06	5.69509
chr14	IGHV3-65	-2.48219	-3.89547	-5.33819	8.26886e-07	4.40702e-06	5.58502
chr14	IGHV1-3	-3.30963	-2.06617	-5.36868	7.36894e-07	3.97475e-06	5.58437
chr20	CST1	4.40001	-4.24328	5.31801	9.06105e-07	4.79958e-06	5.50805
chr5	LUCAT1	2.66783	-1.94139	5.34151	8.2336e-07	4.39016e-06	5.50036
chr17	SOCS3	-2.2844	4.58182	-5.48116	4.64352e-07	2.62792e-06	5.48135
chr5	LINC01018	-2.46116	3.9953	-5.48482	4.57386e-07	2.59335e-06	5.47747
chr14	IGHV3-64	-2.72824	-3.77598	-5.31193	9.25674e-07	4.89036e-06	5.45357
chr14	CH17-262H11.1	-3.15534	-3.33382	-5.31283	9.25424e-07	4.89036e-06	5.3907
chr14	CH17-224D4.2	-3.7515	-2.27279	-5.29749	9.84996e-07	5.17587e-06	5.32788
chr6	HIST1H2BO	2.0098	-3.77633	5.27058	1.08902e-06	5.65726e-06	5.32781
chr2	REG1A	4.93322	-3.99291	5.26703	1.11467e-06	5.76773e-06	5.30563
chr15	CTD-2033D15.3	-2.31515	1.19317	-5.37024	7.322e-07	3.95296e-06	5.29593
chr14	AL928768.3	-2.37104	-3.42841	-5.26772	1.1033e-06	5.71869e-06	5.28354
chr19	AC004510.3	-2.5453	-1.66	-5.29256	1.00492e-06	5.26187e-06	5.28146
chr22	IGLV8-61	-4.35798	-1.62279	-5.29018	1.01469e-06	5.30723e-06	5.26327
chrX	PPP4R3CP	3.69526	-5.08365	5.23912	1.24808e-06	6.37338e-06	5.21176
chr15	IGHV4OR15-8	-2.81736	-3.48839	-5.23127	1.28538e-06	6.55279e-06	5.14802
chr17	RP11-1182P23.5	-2.00399	-1.27095	-5.26831	1.10577e-06	5.72901e-06	5.13082
chrX	MAGEC2	4.67786	-4.32946	5.21494	1.37619e-06	6.98036e-06	5.11596
chrX	PAGE4	3.78892	-4.2983	5.2147	1.37756e-06	6.98436e-06	5.10969
chr11	HEPN1	-3.56608	0.966957	-5.31313	9.24306e-07	4.88741e-06	5.04759
chr10	AKR1B10P1	4.34899	-0.252459	5.2552	1.16944e-06	6.02275e-06	5.03841
chr10	SNCG	2.01609	1.14043	5.27599	1.0749e-06	5.59067e-06	4.99879
chr1	RP11-284F21.9	3.16603	-2.98423	5.18381	1.5603e-06	7.79958e-06	4.96793
chr3	MUC13	3.57153	1.7546	5.2548	1.17134e-06	6.02994e-06	4.83077
chr16	LA16c-325D7.1	-2.2888	-4.5096	-5.11464	2.04316e-06	9.92569e-06	4.73487
chr11	HEPACAM	-3.57123	1.37433	-5.23981	1.24462e-06	6.36378e-06	4.71501
chr11	PKP3	-2.53026	-2.01422	-5.12111	2.0071e-06	9.78196e-06	4.60537
chrX	PAGE2B	2.90066	-4.15272	5.0801	2.35975e-06	1.12732e-05	4.59552
chr2	TM4SF20	3.24117	-3.62717	5.08318	2.33581e-06	1.11677e-05	4.59106
chr20	LINC01370	-3.17239	-0.74459	-5.12763	1.95534e-06	9.57222e-06	4.53832
chr15	THBS1	-2.03514	6.17034	-5.22638	1.31406e-06	6.68348e-06	4.50033
chr7	HOXA10-AS	2.9397	-3.63323	5.04606	2.70755e-06	1.27382e-05	4.44471
chr1	RP11-5P18.5	3.06157	-4.98437	5.02464	2.93785e-06	1.36726e-05	4.41313
chr22	IGLV3-16	-2.35992	-3.90758	-5.031	2.85638e-06	1.33655e-05	4.40227
chrX	SSX1	4.80089	-3.73398	5.02961	2.89123e-06	1.34816e-05	4.39997
chr19	CYP2A6	-3.27038	7.99259	-5.15612	1.74408e-06	8.63602e-06	4.36575
chr19	F2RL3	2.06273	-0.686622	5.06911	2.4677e-06	1.17332e-05	4.36499
chr16	MT1DP	-3.58872	0.203886	-5.09463	2.23141e-06	1.0728e-05	4.29488
chr16	RP11-249C24.11	-3.11996	-1.94961	-5.03172	2.86708e-06	1.34052e-05	4.28522
chr19	SMIM24	-4.02243	1.08817	-5.11678	2.04216e-06	9.92484e-06	4.25834
chr2	IGKV1D-43	-2.74264	-4.06872	-4.9771	3.55036e-06	1.62724e-05	4.20546
chr10	MTND4P20	-2.00579	1.51075	-5.10305	2.15755e-06	1.04102e-05	4.17307
chr14	IGHVII-44-2	2.85862	-5.40006	4.93701	4.14668e-06	1.87213e-05	4.09444
chr9	RP11-229P13.23	2.01867	-3.60477	4.94443	4.02097e-06	1.82424e-05	4.08912
chr12	LINC00942	3.01304	-4.35311	4.92528	4.35905e-06	1.95922e-05	4.03638
chr14	CH17-60O17.11	2.51815	-5.48358	4.915	4.5153e-06	2.01744e-05	4.01594
chr10	RP11-108K14.12	-3.72121	5.97385	-5.08174	2.34924e-06	1.12275e-05	3.98664
chr14	IGHVII-44-2D	2.34803	-5.61747	4.89626	4.86048e-06	2.15968e-05	3.9484
chr14	CH17-212P11.5	-2.83914	-3.93547	-4.90093	4.79992e-06	2.13355e-05	3.91882
chr22	IGLV4-3	-2.7017	-4.86048	-4.89425	4.91711e-06	2.18323e-05	3.90935
chr11	AP006285.6	-2.1384	-2.18955	-4.9203	4.44289e-06	1.99097e-05	3.88038
chr17	RP1-41C23.2	2.13648	-2.78216	4.88757	5.0328e-06	2.22723e-05	3.84582
chr7	ASS1P11	-2.20339	1.59708	-5.00561	3.18015e-06	1.47321e-05	3.84328
chr8	DCAF4L2	5.033	-4.22073	4.85056	5.85371e-06	2.55199e-05	3.75706
chr1	CYP4A26P	-2.00976	-1.23199	-4.90236	4.77016e-06	2.12189e-05	3.75696
chr2	FABP1	-2.00218	8.87599	-4.95332	3.9106e-06	1.77751e-05	3.67247
chrX	PAGE2	3.54828	-4.49972	4.8055	6.9774e-06	2.99028e-05	3.59504
chr10	CYP17A1-AS1	2.59121	-0.477538	4.85166	5.82869e-06	2.54218e-05	3.50434
chr19	CYP2A7P1	-2.84473	0.411119	-4.87921	5.23315e-06	2.30997e-05	3.50259
chr2	AC011754.1	5.06804	-3.91612	4.76298	8.22879e-06	3.45546e-05	3.41741
chr5	BHMT	-2.03338	7.70595	-4.90697	4.69341e-06	2.09237e-05	3.40782
chr3	RP11-795A2.2	-2.20459	1.47501	-4.89294	4.95896e-06	2.19777e-05	3.39523
chrX	GAGE12G	2.42374	-5.60488	4.73326	9.17246e-06	3.80542e-05	3.35879
chr7	CYP3A4	-3.03361	8.5108	-4.83846	6.13681e-06	2.66311e-05	3.23462
chr1	C1orf64	3.02412	-4.6079	4.68895	1.09299e-05	4.44596e-05	3.18452
chr22	IGLC4	-2.98408	-2.92075	-4.69907	1.053e-05	4.30067e-05	3.15133
chr15	SPINT1	-2.00157	1.90733	-4.81254	6.78885e-06	2.91672e-05	3.1081
chr19	CYP2B7P	-2.32979	5.04946	-4.855	5.75313e-06	2.51468e-05	3.0023
chr12	SDS	-2.83086	6.99618	-4.8174	6.66156e-06	2.8702e-05	2.99999
chr16	CHP2	2.33827	-5.69873	4.62858	1.3714e-05	5.43386e-05	2.98782
chr10	MBL2	-2.01124	5.75383	-4.83322	6.2636e-06	2.70929e-05	2.94828
chr10	LINC00844	-2.03351	2.05497	-4.79167	7.36242e-06	3.12754e-05	2.93051
chr19	CYP2A13	-2.70578	1.72207	-4.76183	8.26544e-06	3.46844e-05	2.92342
chr3	SLITRK3	-4.08149	-1.29855	-4.67741	1.14434e-05	4.62368e-05	2.90805
chr5	RP11-91H12.1	2.0113	-5.67646	4.59383	1.56572e-05	6.13141e-05	2.86766
chr8	RP11-422N16.3	-2.38369	-0.235805	-4.66929	1.18055e-05	4.74933e-05	2.79261
chr17	RND2	-2.15237	1.01015	-4.7095	1.01157e-05	4.14832e-05	2.7767
chr20	CST4	2.81493	-5.08825	4.53704	1.94697e-05	7.47886e-05	2.66064
chrX	XAGE1B	4.2291	-3.82065	4.52987	2.00635e-05	7.6751e-05	2.56991
chr22	IGLV4-60	-2.91649	-3.48951	-4.50968	2.16506e-05	8.19413e-05	2.48324
chr9	CCL21	-2.3325	2.66394	-4.68698	1.10305e-05	4.48235e-05	2.47055
chrX	XAGE1A	4.17973	-4.05276	4.49086	2.32389e-05	8.72416e-05	2.43857
chr2	REG3A	5.287	-3.68192	4.46619	2.54928e-05	9.48481e-05	2.34362
chrX	TDGF1P3	2.36644	-2.63607	4.47093	2.50442e-05	9.3409e-05	2.27302
chr9	RP11-336N8.2	-2.05889	-1.14995	-4.50079	2.23872e-05	8.43325e-05	2.26378
chrX	GAGE2E	2.18781	-5.82102	4.41485	3.0727e-05	0.000112179	2.24347
chr6	GABBR1	2.16176	6.03366	4.63519	1.34505e-05	5.34698e-05	2.2318
chrX	MAGEA2	2.97371	-4.96788	4.4047	3.20464e-05	0.000116468	2.19229
chr20	CST2	2.40992	-4.26351	4.4153	3.07546e-05	0.000112246	2.18836
chr7	SERPINE1	-2.13774	6.56994	-4.60077	1.53367e-05	6.02296e-05	2.13415
chr6	PGC	3.09795	-3.77834	4.36445	3.72358e-05	0.0001336	2.03144
chr11	H19_1	-2.41231	3.48255	-4.56125	1.78188e-05	6.89074e-05	1.98357
chr12	RP3-416H24.1	-2.15164	1.83516	-4.44789	2.73005e-05	0.000101075	1.73976
chr7	NPC1L1	-2.15193	3.76989	-4.49289	2.30627e-05	8.66611e-05	1.67606
chr17	RP11-74H8.1	2.5918	-3.67886	4.26781	5.31329e-05	0.000183077	1.62773
chr2	KCNF1	2.53499	-3.4579	4.2352	5.97994e-05	0.000203493	1.56846
chrX	CSAG1	3.47875	-4.09092	4.2108	6.53983e-05	0.000220127	1.51226
chr10	RP11-499O7.4	2.60546	-1.51442	4.17815	7.36089e-05	0.000244492	1.23164
chr22	PRAME	2.6054	-3.71789	4.13382	8.63577e-05	0.000283024	1.17486
chr6	UBD	2.18028	5.87695	4.32999	4.22893e-05	0.000149774	1.12821
chr11	SYT13	-2.18126	-0.678909	-4.1798	7.31706e-05	0.000243238	1.10867
chr14	RP11-829H16.3	2.08524	-1.11386	4.16103	7.83003e-05	0.000258582	1.09273
chrX	CTAG1A	2.00441	-5.63664	4.00764	0.000134856	0.000422589	0.886249
chrX	CTAG1B	2.54838	-5.20115	4.00872	0.000134608	0.000422019	0.877697
chr11	H19_2	-2.31415	3.95654	-4.2523	5.62307e-05	0.000192379	0.852066
chr8	FAM83A-AS1	-2.69602	-0.542711	-4.12901	8.78604e-05	0.00028748	0.847984
chr12	KRT7	-2.09385	3.47189	-4.24513	5.77212e-05	0.000196976	0.82565
chrX	MAGEA2B	2.7758	-4.93513	3.99934	0.000139371	0.000434895	0.824329
chr4	ODAM	3.31284	-4.77097	3.99924	0.000139419	0.000434895	0.816502
chr11	MMP7	-2.19231	0.366031	-4.10409	9.60711e-05	0.000312063	0.664154
chr10	PFN1P11	2.2121	-0.473541	4.05358	0.000115025	0.000366146	0.654339
chrX	CTAG2	2.91517	-5.0082	3.93596	0.000174089	0.000529989	0.630551
chrX	MAGEA12	3.40175	-4.44575	3.94219	0.000170337	0.000520377	0.626478
chrX	MAGEA8	2.02649	-5.44936	3.90562	0.000192865	0.000581291	0.556492
chrX	MAGEA6	4.05782	-3.91335	3.91525	0.000187127	0.000565165	0.504131
chr11	APOA4	-2.63553	2.82235	-4.09641	9.87434e-05	0.000319797	0.452659
chr1	PRAMEF4	2.79886	-3.78501	3.90163	0.000196212	0.000589646	0.396111
chr3	MME-AS1	-2.46941	2.53759	-4.07552	0.000106388	0.000341987	0.362832
chr20	WISP2	-2.08582	-0.550549	-3.96253	0.000158627	0.000488334	0.340696
chr9	PAEP	2.64544	-4.77478	3.81079	0.000268339	0.000781276	0.242444
chr7	LINC01287	3.43012	-3.80356	3.78395	0.000294277	0.000848611	0.0959528
chr2	ECEL1	2.82648	-3.69689	3.77629	0.000302068	0.000869417	0.054127
chrX	MAGEA3	3.85589	-3.42104	3.75499	0.000324783	0.000925532	-0.0497907
chr11	H19	-2.20213	6.79664	-3.95767	0.000161353	0.000495339	-0.126132
chr16	MT3	-2.68291	0.761924	-3.86482	0.000222911	0.00066161	-0.155105
chr22	UPK3A	2.0856	-2.81384	3.68455	0.000412045	0.00114502	-0.343847
chr11	H19_3	-2.05417	1.56652	-3.81505	0.000264578	0.000771441	-0.360627
chr16	SEZ6L2	2.0119	1.76745	3.80088	0.000277737	0.000805739	-0.39998
chr10	CYP2E1	-2.79208	9.80819	-3.69338	0.000399991	0.0011146	-0.663427
chr9	PTGDS	-2.1489	3.1135	-3.77699	0.000301355	0.000867571	-0.703793
chr19	AC079466.1	2.96678	-2.55725	3.53597	0.000674587	0.00178701	-0.750038
chrX	CSAG4	3.01663	-3.73482	3.47934	0.000811359	0.00211135	-0.848692
chr16	SSTR5-AS1	2.11821	-4.21023	3.30714	0.00140558	0.00343004	-1.30481
chr5	SPINK1	3.32023	2.83873	3.55718	0.000629232	0.00167791	-1.33662
chr17	RP11-311F12.2	2.90374	-0.780611	3.37877	0.00112096	0.00280874	-1.46462
chr1	HTR1D	2.23683	-3.76744	3.11177	0.00256746	0.00586479	-1.84342
chr12	COL2A1	2.2036	-4.31417	3.08926	0.00274769	0.00622704	-1.88846
chr17	ALDH3A1	2.84434	0.684259	3.20931	0.00190638	0.00451615	-2.10254

## Sheet: Supplementary Table 8.
Table S8. Differentially expressed genes between matched female tumor and tumor-adjacent samples with an FDR-adjusted p-value ≤ 0.01 and an absolute log2 fold-change ≥ 2. N sample pairs = 18.
Chromosome	Gene name	log2FC	Average expression	t-statistic	p-value	FDR adjusted p-value	B-statistic
chr10	GDF2	-7.7437	-0.792949	-15.8739	1.23755e-26	1.49459e-22	48.6669
chr5	CXCL14	-5.7188	1.33621	-14.1832	1.12023e-23	6.76453e-20	43.2487
chr1	ECM1	-2.90341	3.36776	-13.8735	3.59293e-23	1.0848e-19	42.2917
chr19	CLEC4G	-7.01854	1.38389	-13.9047	3.5228e-23	1.0848e-19	41.9823
chr8	RP11-278I4.2	-4.93892	-0.656887	-13.6971	7.48427e-23	1.80775e-19	40.9289
chr9	FCN2	-6.75397	1.77884	-12.6041	8.41558e-21	1.69392e-17	36.7543
chr5	CRHBP	-5.19431	2.45989	-12.4886	1.38165e-20	2.38375e-17	36.3903
chr19	PLVAP	2.92186	4.19164	12.3129	2.76299e-20	4.17108e-17	35.732
chr19	CLEC4M	-7.55726	-0.00641535	-12.2665	3.60081e-20	4.83188e-17	35.0618
chr4	LINC01093	-5.67642	1.52134	-11.7767	3.03379e-19	3.66391e-16	33.3284
chr8	NAT2	-4.74755	2.54033	-11.452	1.26299e-18	1.27765e-15	31.9607
chr11	BCO2	-3.82982	3.33315	-11.4422	1.31908e-18	1.27765e-15	31.9175
chrX	CFP	-3.55862	2.31498	-11.4311	1.37529e-18	1.27765e-15	31.8796
chr1	FCN3	-4.36309	3.52193	-10.957	1.1331e-17	9.12295e-15	29.7966
chr11	RPS12P21	-4.26431	-2.60397	-11.0573	6.773e-18	5.84268e-15	29.6398
chr2	MARCO	-6.44811	1.93763	-10.7897	2.39013e-17	1.8041e-14	29.0412
chr10	SFRP5	-5.49907	0.325888	-10.7193	3.27449e-17	2.197e-14	28.6529
chr4	AADAT	-3.50221	3.22688	-10.6282	4.92427e-17	2.97352e-14	28.3416
chr18	SMUG1P1	-5.40468	-1.82835	-10.716	3.19128e-17	2.197e-14	28.3038
chr3	SLC26A6	2.20315	2.1329	10.4997	8.24517e-17	4.52622e-14	27.8509
chr17	AURKB	3.1609	-0.153934	10.5159	7.66805e-17	4.40986e-14	27.7972
chr16	MT1F	-5.88268	4.01755	-10.4552	1.07005e-16	5.38458e-14	27.5889
chr12	TROAP	3.93013	-0.470118	10.4507	1.03516e-16	5.38458e-14	27.4776
chr16	MT1E	-5.68475	5.98477	-10.3474	1.73756e-16	8.07099e-14	27.1106
chr5	KIF20A	2.71306	0.882917	10.3218	1.83992e-16	8.22991e-14	27.0355
chr14	RP11-614O9.1	-4.75359	-2.12861	-10.3811	1.41574e-16	6.83917e-14	26.8987
chr16	PLK1	3.26114	0.419169	10.2898	2.12531e-16	8.85083e-14	26.8663
chr5	PTTG1	3.255	0.805033	10.2591	2.45858e-16	9.89741e-14	26.7514
chr17	BIRC5	3.62952	0.914115	10.2141	3.09549e-16	1.20594e-13	26.5342
chr1	CD34	2.33356	3.51692	10.1877	3.38701e-16	1.27828e-13	26.4426
chr11	THY1	3.53258	3.46044	10.1585	4.07161e-16	1.49009e-13	26.2691
chr11	RP11-334E6.12	3.51927	2.89676	10.1312	4.60508e-16	1.63575e-13	26.1567
chr10	CDK1	3.51076	0.784382	10.0426	6.70212e-16	2.31261e-13	25.7803
chr15	PRC1	2.93777	1.64052	10.0175	7.36233e-16	2.46986e-13	25.7017
chr10	CYP2C19	-3.80651	4.56626	-9.93212	1.13271e-15	3.59992e-13	25.2131
chr12	RP11-341G23.4	-3.55844	1.43567	-9.91632	1.2167e-15	3.67353e-13	25.2106
chr3	DNASE1L3	-3.5606	4.2001	-9.91794	1.20782e-15	3.67353e-13	25.1661
chr1	CDC20	3.828	0.452586	9.86049	1.54093e-15	4.53899e-13	24.9484
chr15	PRC1-AS1	2.92646	1.52698	9.84778	1.59017e-15	4.57249e-13	24.947
chr5	CTC-505O3.2	-4.30471	2.13171	-9.82828	1.81283e-15	5.09152e-13	24.8198
chr16	RP11-510M2.5	-4.14408	-1.27589	-9.78537	2.11917e-15	5.81665e-13	24.5184
chr20	UBE2C	3.77431	0.267287	9.74987	2.53019e-15	6.79047e-13	24.4587
chr12	CDCA3	2.72075	0.0212622	9.69681	3.12941e-15	8.21605e-13	24.2214
chr12	SPX	-3.23316	4.35118	-9.68207	3.51812e-15	9.04006e-13	24.0892
chr16	MT1G	-6.90008	5.71426	-9.57887	5.62077e-15	1.38535e-12	23.6957
chr1	UBE2T	3.15269	0.3818	9.5384	6.44888e-15	1.55766e-12	23.5508
chr15	CYP1A2	-8.0313	4.49952	-9.48486	8.61623e-15	2.04036e-12	23.2873
chr12	FOXM1	2.97235	1.76693	9.46402	9.26127e-15	2.15093e-12	23.2209
chr5	RP11-175K6.2	3.56093	-3.7634	9.64052	4.04304e-15	1.01725e-12	23.1944
chr6	KIFC1	2.24828	1.50537	9.37098	1.381e-14	3.08858e-12	22.831
chr5	CCNB1	2.71939	1.58033	9.35878	1.46916e-14	3.22601e-12	22.77
chr19	NOTCH3	2.62457	3.45273	9.35461	1.53915e-14	3.31934e-12	22.6818
chr17	TOP2A	3.88359	2.08506	9.32947	1.74691e-14	3.7013e-12	22.5951
chr16	PKMYT1	2.36591	2.08516	9.30648	1.85355e-14	3.75829e-12	22.535
chr11	TTC36	-3.90893	3.40356	-9.31484	1.86717e-14	3.75829e-12	22.4747
chr4	FAM13A-AS1	-2.92152	3.95929	-9.26738	2.31742e-14	4.58812e-12	22.2338
chr12	APOF	-4.03456	5.52887	-9.26146	2.38074e-14	4.63745e-12	22.2243
chr16	MT1M	-6.43015	3.13626	-9.22953	2.75318e-14	5.19534e-12	22.1391
chr12	GYS2	-3.69384	4.97352	-9.1758	3.51643e-14	6.43454e-12	21.8171
chr11	MOGAT2	-3.98814	4.30348	-9.16786	3.64582e-14	6.57172e-12	21.8016
chr11	IGF2-AS	-5.59598	0.754309	-9.11206	4.70086e-14	8.34887e-12	21.6299
chr1	CD5L	-5.29552	2.81683	-9.10115	4.94037e-14	8.64708e-12	21.5718
chr8	ADRA1A	-3.96821	4.4638	-9.06137	5.9221e-14	1.00734e-11	21.3128
chr22	MMP11	3.66077	1.11458	9.00853	7.53443e-14	1.24648e-11	21.1748
chr16	CTD-2196E14.5	3.48823	-2.4001	8.99111	7.82459e-14	1.27699e-11	20.8641
chr11	FAM99A	-4.72181	1.93767	-8.92364	1.10932e-13	1.7399e-11	20.7642
chr1	DIRAS3	-4.14284	0.227889	-8.91124	1.17382e-13	1.81746e-11	20.7338
chr11	GLYAT	-3.84874	5.90057	-8.90054	1.23247e-13	1.88412e-11	20.5873
chr16	CHST4	-3.74751	0.503011	-8.87508	1.38414e-13	2.00651e-11	20.5808
chr17	NGFR	-2.43374	2.99896	-8.84075	1.6059e-13	2.25518e-11	20.3489
chr10	PBLD	-2.21809	6.21931	-8.84111	1.59891e-13	2.25518e-11	20.3249
chr10	MKI67	3.43812	1.8936	8.8104	1.85873e-13	2.49421e-11	20.2777
chr16	MT1X	-4.83729	6.41993	-8.82131	1.76857e-13	2.42716e-11	20.2704
chr16	RP11-343H19.2	-4.84043	6.42367	-8.81575	1.81399e-13	2.46152e-11	20.2455
chr16	PAQR4	2.21903	1.78819	8.78557	2.00141e-13	2.63811e-11	20.2081
chr22	AP000349.2	3.82991	0.187791	8.74492	2.49724e-13	3.20842e-11	19.9984
chr2	PLGLA	-2.10656	4.17893	-8.75416	2.37719e-13	3.08702e-11	19.8998
chr1	RP11-393N21.2	-3.94325	1.58158	-8.71511	2.86976e-13	3.573e-11	19.8627
chr16	LCAT	-2.72115	5.38409	-8.71538	2.86634e-13	3.573e-11	19.7357
chr19	ASPDH	-2.85397	4.64716	-8.6878	3.2502e-13	4.00537e-11	19.6012
chr16	KDM8	-2.61398	4.1555	-8.67431	3.45626e-13	4.21629e-11	19.5436
chr10	LINC00844	-5.53565	2.05497	-8.59521	4.95654e-13	5.75578e-11	19.3359
chr14	GSTZ1	-2.30497	5.17839	-8.62931	4.24308e-13	5.02388e-11	19.3282
chr18	CNDP1	-5.28035	2.07733	-8.5894	5.08941e-13	5.85379e-11	19.2625
chr9	PHYHD1	-2.97347	3.5869	-8.59701	4.91602e-13	5.75578e-11	19.2427
chr6	TCF19	2.40611	1.76676	8.56332	5.54641e-13	6.31925e-11	19.2096
chr21	RCAN1	-2.3012	5.7734	-8.51296	7.20987e-13	8.06236e-11	18.8169
chr20	MT1P3	-4.04574	-0.311885	-8.46715	8.86846e-13	9.56289e-11	18.7542
chr20	FOXS1	3.41621	-1.72837	8.47911	8.11678e-13	8.99325e-11	18.7424
chr13	COL4A2	2.23786	6.17545	8.47947	8.36487e-13	9.18387e-11	18.6813
chr20	E2F1	3.67487	0.973026	8.42024	1.09988e-12	1.13532e-10	18.5596
chr3	CSRNP1	-2.07456	4.94041	-8.43296	1.03241e-12	1.08421e-10	18.4436
chr16	MT1H	-7.29335	2.23347	-8.39309	1.24465e-12	1.26316e-10	18.4195
chr12	NXPH4	4.08088	-2.33236	8.41422	1.09544e-12	1.13532e-10	18.3783
chr4	MT2P1	-4.28526	2.1738	-8.38721	1.27844e-12	1.28665e-10	18.3681
chr2	RRM2	3.27327	1.95017	8.34492	1.54987e-12	1.50949e-10	18.2017
chr11	MDK	3.41555	3.90156	8.35651	1.47018e-12	1.44353e-10	18.1792
chr5	TSLP	-3.12191	0.816033	-8.30873	1.81789e-12	1.74244e-10	18.0635
chr16	C16orf59	3.01732	-0.484505	8.28146	2.00049e-12	1.85846e-10	17.954
chr12	SLCO1B3	-5.80466	3.5345	-8.27577	2.12307e-12	1.93853e-10	17.8474
chr11	FAM99B	-3.95293	0.600631	-8.23349	2.57332e-12	2.31925e-10	17.7222
chr1	MT1XP1	-4.78342	-0.352148	-8.23144	2.59746e-12	2.32093e-10	17.7171
chr15	CTD-2026K11.1	3.02086	-1.49219	8.22019	2.64529e-12	2.33191e-10	17.641
chr16	MT1JP	-6.23222	1.90362	-8.20463	2.93436e-12	2.54951e-10	17.589
chr5	AGXT2	-2.76158	4.91532	-8.21048	2.85731e-12	2.50056e-10	17.4499
chr13	COL4A1	2.36895	6.02118	8.16322	3.54227e-12	3.03404e-10	17.253
chr2	SRD5A2	-3.52943	3.68879	-8.12901	4.13818e-12	3.47061e-10	17.1222
chr16	MT2A	-3.72577	8.08214	-8.07836	5.20909e-12	4.22216e-10	16.9863
chr10	CXCL12	-2.7044	5.54802	-8.0951	4.82763e-12	3.96621e-10	16.9553
chr13	ZIC2	6.14417	-3.0195	8.12047	4.30191e-12	3.58305e-10	16.9551
chr16	MT1A	-4.33681	3.14015	-8.02154	6.74259e-12	5.28768e-10	16.6967
chr16	RP11-715J22.4	2.3299	0.322711	7.98185	7.83149e-12	6.02426e-10	16.6538
chr16	DHODH	-2.1453	5.51461	-8.00787	7.17426e-12	5.55407e-10	16.5345
chr13	FGF14-AS2	-2.19195	0.134735	-7.92776	1.0015e-11	7.42028e-10	16.4152
chr1	CD1D	-2.09527	2.21008	-7.87165	1.30192e-11	8.9912e-10	16.0729
chr1	HAO2	-4.01899	4.93942	-7.89456	1.19947e-11	8.47133e-10	16.0709
chr10	HOGA1	-2.64004	4.15209	-7.89706	1.18597e-11	8.4253e-10	16.0593
chr18	RP11-231E4.3	-5.44004	-1.60412	-7.85414	1.44064e-11	9.6822e-10	16.035
chr8	C8orf4	-2.41233	5.01681	-7.87112	1.33394e-11	9.10168e-10	15.9236
chr19	CTD-2527I21.5	-3.33363	3.40246	-7.82976	1.60884e-11	1.06758e-09	15.7912
chr20	AURKA	2.27394	1.71385	7.79354	1.85491e-11	1.21091e-09	15.7707
chr4	RP11-6E9.4	-2.39013	3.99514	-7.82793	1.62218e-11	1.07055e-09	15.7365
chr16	CDT1	3.18045	0.27622	7.77471	2.04043e-11	1.31777e-09	15.7267
chrX	BX842568.2	-2.22497	-0.124579	-7.75081	2.23628e-11	1.41401e-09	15.6371
chr12	GPR182	-3.69636	-0.518299	-7.73553	2.46452e-11	1.53423e-09	15.5444
chr4	UGT2B7	-2.398	7.91504	-7.715	2.69273e-11	1.6677e-09	15.3558
chr4	MAD2L1	2.16188	0.879784	7.66626	3.28005e-11	1.9708e-09	15.2526
chr4	UGT2B25P	-2.08003	2.85857	-7.699	2.87748e-11	1.76403e-09	15.2516
chr1	TNFRSF4	2.54096	-0.663098	7.66046	3.36734e-11	2.00338e-09	15.2361
chr4	HAND2	-2.87674	0.246067	-7.64894	3.60254e-11	2.10183e-09	15.1678
chr12	PMCH	2.49102	-1.44739	7.64191	3.66229e-11	2.12641e-09	15.1246
chr10	CYP2C9	-2.95114	8.43284	-7.65435	3.55699e-11	2.08533e-09	15.1148
chr10	ZWINT	2.3598	1.58889	7.63721	3.77424e-11	2.17055e-09	15.0847
chr21	FTCD-AS1	-2.69569	4.84441	-7.6838	3.11383e-11	1.88973e-09	15.0809
chr16	CTD-2194A8.2	-3.13837	5.10606	-7.68158	3.1452e-11	1.89923e-09	15.0764
chr16	MT1L	-4.29231	2.06212	-7.63638	3.8577e-11	2.20803e-09	15.0423
chr4	MFAP3L	-2.33149	4.06402	-7.66647	3.36745e-11	2.00338e-09	15.0115
chr16	IGFALS	-3.7335	3.89129	-7.60622	4.42025e-11	2.44878e-09	14.7755
chr12	NDUFA4L2	2.21298	1.89858	7.56554	5.20751e-11	2.80764e-09	14.7566
chr1	ADORA2BP1	-3.08307	-0.269714	-7.54868	5.6304e-11	2.99552e-09	14.7437
chr13	COL4A2-AS1	2.03006	3.86847	7.5458	5.78168e-11	3.03588e-09	14.5228
chr17	C1QTNF1	-2.29089	4.33179	-7.54757	5.75894e-11	3.03588e-09	14.4844
chr7	AKR1D1	-3.32367	5.19964	-7.52242	6.45001e-11	3.33923e-09	14.3918
chr13	SLC46A3	-2.4498	4.97655	-7.51235	6.74939e-11	3.46861e-09	14.3147
chr5	C9	-3.33739	8.04331	-7.47499	7.98623e-11	3.98553e-09	14.3135
chr1	TMEM82	-2.87023	3.10435	-7.48158	7.7526e-11	3.88498e-09	14.2461
chr16	ZG16	-3.53301	2.58623	-7.44186	9.27004e-11	4.47817e-09	14.1352
chr19	C3P1	-3.10595	5.50338	-7.46038	8.52898e-11	4.17009e-09	14.1153
chr7	CYP3A4	-5.41449	8.5108	-7.42285	1.00977e-10	4.83928e-09	14.1036
chr8	NKX3-1	-2.15617	0.568749	-7.40628	1.06127e-10	5.04604e-09	14.1036
chr14	AL589743.1	4.06678	-2.39592	7.39346	1.13775e-10	5.36742e-09	13.9793
chr6	SLC17A2	-2.17921	4.44526	-7.43382	9.61149e-11	4.62462e-09	13.9751
chr7	HOXA13	5.91451	-2.87385	7.36966	1.28243e-10	5.93405e-09	13.8627
chr8	PTP4A3	2.38948	2.29288	7.35699	1.35247e-10	6.23426e-09	13.7943
chr19	HAMP	-5.13414	4.22698	-7.35256	1.38475e-10	6.33468e-09	13.7463
chr4	FGFBP2	-2.4945	-0.224334	-7.31512	1.59944e-10	7.20765e-09	13.734
chr8	LY6E	-3.34708	6.3078	-7.35684	1.35842e-10	6.2379e-09	13.6959
chrX	APLN	3.58867	-0.381435	7.26737	2.02917e-10	8.8791e-09	13.5079
chr6	IYD	-2.38249	3.84376	-7.30222	1.7357e-10	7.74156e-09	13.4132
chr16	CETP	-2.69287	2.69704	-7.27155	1.99151e-10	8.77105e-09	13.3659
chr3	MCM2	2.33196	2.59273	7.23427	2.34512e-10	9.76622e-09	13.2478
chr16	CTD-3203P2.1	-2.53266	1.20663	-7.21785	2.51748e-10	1.03767e-08	13.2375
chr4	CXCL2	-2.93717	4.29972	-7.26501	2.05078e-10	8.9091e-09	13.2366
chr6	LPA	-2.38321	6.08656	-7.24434	2.24972e-10	9.49994e-09	13.1717
chr9	MT1P1	-3.61958	-0.766296	-7.18249	2.967e-10	1.17099e-08	13.1413
chr6	RP11-349J5.2	-2.07745	1.61133	-7.19643	2.74163e-10	1.10369e-08	13.1204
chr16	ACSM5	-2.77509	6.21916	-7.22269	2.47868e-10	1.02517e-08	13.0579
chr18	LRRC37A7P	-3.21818	0.766903	-7.16608	3.19289e-10	1.24792e-08	13.0405
chr17	CTD-2510F5.4	2.46867	-1.52154	7.15137	3.3343e-10	1.2948e-08	13.0196
chr5	LINC01018	-4.19011	3.9953	-7.19627	2.78971e-10	1.11561e-08	12.9834
chr11	GLYATL1	-2.10231	6.34916	-7.19823	2.76541e-10	1.10956e-08	12.9767
chr12	PZP	-2.35629	5.40333	-7.19093	2.85711e-10	1.13879e-08	12.8957
chr19	FOSB	-3.74881	4.00997	-7.17848	3.0207e-10	1.18831e-08	12.8926
chr12	RDH16	-3.19837	6.64189	-7.14012	3.58546e-10	1.37465e-08	12.7529
chr1	MFSD2A	-3.39095	4.64137	-7.14454	3.51541e-10	1.35209e-08	12.7247
chr17	CDC6	2.62769	0.893996	7.06445	4.98369e-10	1.75988e-08	12.6082
chr19	CTD-2619J13.27	-2.51469	5.67388	-7.11695	3.97636e-10	1.50541e-08	12.5915
chr5	C6	-2.19076	7.77113	-7.08518	4.56651e-10	1.6712e-08	12.5784
chr11	RP11-142C4.6	-2.0781	6.37081	-7.09957	4.2969e-10	1.59673e-08	12.5437
chr1	FCGR2B	-2.24483	2.32549	-7.07914	4.70675e-10	1.71215e-08	12.505
chr1	RP11-196G18.24	2.26817	-1.19642	7.0257	5.84623e-10	2.03472e-08	12.484
chr18	RP11-549B18.3	-3.15772	-1.33527	-7.02505	5.895e-10	2.04558e-08	12.4752
chrX	BX842568.1	-2.97095	-2.45731	-6.9625	7.74801e-10	2.56363e-08	12.1805
chr6	RP3-523E19.2	3.03638	-1.40286	6.94161	8.53116e-10	2.76964e-08	12.1218
chr19	LGI4	-2.92251	5.36407	-6.99819	6.7499e-10	2.2963e-08	12.0749
chr12	RP11-424C20.2	3.47122	-2.80362	6.93809	8.63688e-10	2.78897e-08	12.0377
chr2	SLC19A3	-2.0113	3.45666	-6.97543	7.4688e-10	2.49863e-08	11.9972
chr7	AC092171.4	2.30649	1.14918	6.89319	1.0607e-09	3.337e-08	11.8642
chr6	AMD1P4	-3.62352	-1.54248	-6.88295	1.12393e-09	3.48938e-08	11.8605
chr1	RP11-169K16.4	-2.302	3.45439	-6.9245	9.36467e-10	2.98409e-08	11.7615
chr1	ALPL	-2.39623	4.83727	-6.93083	9.10493e-10	2.909e-08	11.7584
chr7	MAGI2-AS3	-2.69947	2.94498	-6.89634	1.06103e-09	3.337e-08	11.712
chr9	DMRTA1	-2.84938	2.32981	-6.88118	1.13482e-09	3.51415e-08	11.7076
chr19	CTD-2527I21.4	-3.15323	5.29878	-6.89064	1.08818e-09	3.40465e-08	11.6108
chr19	FXYD1	-3.1592	5.28618	-6.8853	1.11426e-09	3.46829e-08	11.5874
chr4	ADH6	-2.00938	7.31069	-6.86597	1.2102e-09	3.72848e-08	11.5828
chr5	CTD-2201I18.1	3.37973	0.607446	6.78515	1.73561e-09	5.12493e-08	11.4007
chr8	DPYS	-2.13919	7.26138	-6.81671	1.50965e-09	4.52409e-08	11.3597
chr5	RP11-1259L22.2	-3.51224	-1.35737	-6.76396	1.90372e-09	5.54004e-08	11.3558
chrX	LINC00890	-6.55387	-0.823399	-6.75989	1.94036e-09	5.59279e-08	11.3377
chr19	PRODH2	-2.35602	5.24841	-6.79869	1.63481e-09	4.83912e-08	11.1807
chrX	MAGEA1	6.41929	-3.94093	6.7492	2.03405e-09	5.77424e-08	11.1595
chr17	GCGR	-3.97096	3.4993	-6.76783	1.87356e-09	5.46545e-08	11.1184
chr14	FITM1	-2.68956	0.694528	-6.72028	2.30822e-09	6.33554e-08	11.11
chr10	CLRN3	-3.41038	2.58544	-6.73797	2.13741e-09	5.96222e-08	11.0767
chr6	SLC22A1	-3.9751	6.84824	-6.72601	2.25311e-09	6.22674e-08	10.9678
chr3	BCHE	-3.33829	4.66297	-6.73874	2.13011e-09	5.96222e-08	10.9349
chr2	ADRA2B	-2.14583	0.901472	-6.67415	2.79248e-09	7.4944e-08	10.9137
chr7	AZGP1P1	-2.01674	4.81707	-6.68445	2.70576e-09	7.29408e-08	10.6694
chr16	MT1CP	-4.65114	-2.0205	-6.59988	3.92353e-09	9.95473e-08	10.6596
chr1	MT1HL1	-4.84107	-3.77458	-6.60258	3.87729e-09	9.8581e-08	10.5919
chr7	STEAP4	-2.10782	3.77623	-6.63561	3.35387e-09	8.78627e-08	10.4944
chr16	HPR	-2.62332	11.6905	-6.52477	5.42211e-09	1.31228e-07	10.3156
chr5	GHR	-2.26668	5.81588	-6.58848	4.12466e-09	1.03995e-07	10.293
chr12	SOCS2	-2.70309	3.77187	-6.58497	4.18859e-09	1.05076e-07	10.2904
chr12	SLC39A5	-3.04638	5.56991	-6.5853	4.18251e-09	1.05076e-07	10.288
chr16	RP11-249C24.12	-5.88014	-2.0211	-6.50839	5.85681e-09	1.40065e-07	10.2774
chr20	LINC01370	-5.08806	-0.74459	-6.50393	5.97217e-09	1.42541e-07	10.2521
chr6	RP11-456H18.2	-2.64466	-1.11067	-6.49521	6.10923e-09	1.45023e-07	10.2377
chr6	GNMT	-3.23085	5.03052	-6.57373	4.40021e-09	1.09796e-07	10.2292
chr12	IGF1	-2.99312	4.3798	-6.54183	5.05986e-09	1.24203e-07	10.0956
chr8	LINC01419	6.22077	-4.41197	6.45189	7.49514e-09	1.71833e-07	9.94627
chr4	HGFAC	-4.87519	4.58801	-6.48046	6.61687e-09	1.54868e-07	9.89921
chr14	IGHVII-44-2D	3.59105	-5.61747	6.44104	7.72962e-09	1.76133e-07	9.79982
chr2	HOXD9	3.64818	-3.10207	6.3979	9.38014e-09	2.06723e-07	9.79246
chr17	C1QL1	3.51517	-1.04186	6.37014	1.0698e-08	2.29892e-07	9.70386
chr14	ASPG	-3.37089	3.66208	-6.44029	7.884e-09	1.7864e-07	9.68401
chr4	ADH4	-3.99604	8.26613	-6.37151	1.06345e-08	2.28935e-07	9.53521
chrX	MAGEA2B	5.02091	-4.93513	6.29989	1.45089e-08	2.99017e-07	9.29849
chr14	FOS	-2.88638	6.00245	-6.34227	1.20741e-08	2.56723e-07	9.27355
chr3	CYP8B1	-2.93617	7.43409	-6.31331	1.36892e-08	2.83867e-07	9.21836
chr9	SLC1A1	-2.04949	4.88131	-6.33357	1.25387e-08	2.63355e-07	9.15824
chr7	HOXA10-AS	4.32726	-3.63323	6.24422	1.84489e-08	3.62837e-07	9.14975
chr3	ACKR2	-2.85817	7.4703	-6.29512	1.48116e-08	3.02704e-07	9.14326
chr3	RP11-141M3.6	-2.81443	7.4987	-6.27792	1.59564e-08	3.2279e-07	9.07215
chr11	MUC6	-4.96729	0.579569	-6.22151	2.03592e-08	3.92776e-07	9.03908
chr9	FBP1	-2.40208	7.54919	-6.26366	1.6971e-08	3.3766e-07	9.02588
chr7	RP11-132A1.6	-2.67954	-0.558544	-6.20495	2.17694e-08	4.14683e-07	8.99589
chr4	RP11-622A1.2	-2.33149	3.9922	-6.28084	1.57555e-08	3.20335e-07	8.96371
chr1	RP11-25K21.1	-2.21777	0.399821	-6.2158	2.07842e-08	3.97799e-07	8.95737
chr3	RP11-136C24.3	-2.51848	7.65016	-6.22315	2.02157e-08	3.90632e-07	8.84891
chr1	AHCYP8	3.33715	-5.38871	6.18811	2.31693e-08	4.37626e-07	8.80618
chr3	KRBOX1	-2.66806	7.56733	-6.21188	2.12221e-08	4.05537e-07	8.79697
chr12	DCN	-2.79272	5.70723	-6.23164	1.94884e-08	3.78889e-07	8.79488
chr1	S100A8	-2.78208	0.940598	-6.16578	2.58828e-08	4.75684e-07	8.72938
chr4	UGT2B24P	-2.58764	3.20877	-6.19048	2.32722e-08	4.37626e-07	8.64148
chrX	GPC3	3.42171	4.85067	6.18364	2.3968e-08	4.46011e-07	8.63677
chr5	FBXL21	-2.94941	5.14104	-6.18991	2.33297e-08	4.37626e-07	8.5827
chr16	RP11-361L15.5	-2.20033	0.746557	-6.11894	3.14485e-08	5.52041e-07	8.58165
chr3	NR1I2	-2.18948	4.30799	-6.18963	2.33573e-08	4.37626e-07	8.56236
chr9	RP11-229P13.23	2.9591	-3.60477	6.09346	3.48176e-08	6.03289e-07	8.5327
chr1	RP4-710M16.2	-2.33725	1.60214	-6.12384	3.09948e-08	5.44868e-07	8.49714
chr4	MSX1	2.07886	-1.16554	6.05567	4.09417e-08	6.99368e-07	8.42072
chrX	MAGEA2	4.74185	-4.96788	6.08263	3.69057e-08	6.36728e-07	8.41443
chr16	HP	-2.29596	13.105	-6.04956	4.20616e-08	7.14456e-07	8.37619
chr16	RP11-249C24.11	-4.68864	-1.94961	-6.02804	4.671e-08	7.83495e-07	8.30401
chr1	TACSTD2	-3.04502	0.792646	-6.02509	4.7302e-08	7.92325e-07	8.16012
chr4	AFM	-2.56916	6.67387	-6.06423	4.00152e-08	6.84509e-07	8.13741
chr5	CTD-2589H19.6	2.57427	-3.07766	5.98869	5.45178e-08	8.97018e-07	8.13088
chr16	TXNL4B	-2.30075	13.4359	-5.96975	5.91355e-08	9.59921e-07	8.05544
chr12	B4GALNT1	2.79242	-0.363946	5.9719	5.91964e-08	9.59921e-07	8.04499
chr5	PITX1	4.04256	-3.46521	5.95017	6.50895e-08	1.04117e-06	7.98102
chr4	RP11-290F5.1	-2.74864	2.24757	-5.97933	5.74922e-08	9.39558e-07	7.88134
chr17	RP11-1182P23.5	-2.85559	-1.27095	-5.92419	7.23878e-08	1.14236e-06	7.87342
chr14	AE000658.22	2.04758	-0.867716	5.91138	7.57737e-08	1.19001e-06	7.81523
chr1	GBP7	-2.32944	4.24637	-6.00786	5.09106e-08	8.4457e-07	7.80381
chr12	RP11-290L1.3	-2.68731	4.15552	-5.99982	5.26865e-08	8.69255e-07	7.78175
chr13	COL4A2-AS2	2.04748	1.73081	5.93708	6.86748e-08	1.09313e-06	7.74538
chr5	LECT2	-2.88821	5.36568	-5.98793	5.54249e-08	9.09466e-07	7.73907
chr16	COX6A2	-3.28261	-0.732471	-5.89395	8.263e-08	1.28268e-06	7.7304
chr7	TFPI2	-2.46378	0.691946	-5.91516	7.55212e-08	1.18759e-06	7.71855
chr14	IGHVII-44-2	3.98462	-5.40006	5.90615	7.76821e-08	1.21748e-06	7.70869
chr11	RP11-64D24.2	-2.90853	8.22687	-5.93173	7.03944e-08	1.11753e-06	7.6807
chr2	AC104809.2	-4.72256	-0.863767	-5.88377	8.62692e-08	1.33402e-06	7.65022
chr20	RP4-616B8.5	2.39197	-4.24069	5.84201	1.01679e-07	1.54075e-06	7.51527
chr1	EPS8L3	5.40122	-0.664369	5.83196	1.07401e-07	1.61731e-06	7.49868
chr8	RP11-659E9.2	-2.15792	-1.0915	-5.82502	1.09255e-07	1.6391e-06	7.48615
chr16	PRSS8	-3.31674	2.32091	-5.8694	9.16804e-08	1.40511e-06	7.4099
chr6	OR2I1P	3.28641	2.7125	5.87356	9.00818e-08	1.38588e-06	7.37101
chr16	RP11-452L6.8	-3.17367	-1.44104	-5.79786	1.23965e-07	1.80479e-06	7.36698
chr12	RP11-729I10.3	-2.39573	-4.132	-5.79497	1.24036e-07	1.80479e-06	7.34459
chr14	CH17-60O17.11	3.48478	-5.48358	5.81241	1.15234e-07	1.71576e-06	7.33944
chr4	RP11-468N14.3	-2.43874	0.240886	-5.81165	1.16883e-07	1.72492e-06	7.33086
chr8	PVT1_3	2.51924	-3.93676	5.77878	1.32797e-07	1.91383e-06	7.27863
chr12	AVPR1A	-3.86588	2.97938	-5.85491	9.74748e-08	1.48637e-06	7.24131
chr3	FETUB	-2.62115	5.39748	-5.86807	9.21971e-08	1.41123e-06	7.23919
chr11	RP11-619A14.2	-3.47089	-0.619327	-5.73821	1.59358e-07	2.20961e-06	7.10606
chr1	LINC01348	-2.3971	2.83672	-5.80291	1.214e-07	1.77931e-06	7.02344
chr12	VENTXP3	3.79086	-5.25824	5.72628	1.65898e-07	2.28454e-06	7.01377
chr11	NNMT	-3.23076	7.98371	-5.76013	1.45347e-07	2.05545e-06	6.96338
chr1	HSD11B1	-2.75814	7.24897	-5.76937	1.39807e-07	1.99344e-06	6.9155
chrX	SSX1	6.35878	-3.73398	5.6809	2.02596e-07	2.7036e-06	6.90124
chr15	ITPKA	2.09212	0.272007	5.67984	2.01981e-07	2.69836e-06	6.8149
chr12	RP11-267D19.2	-2.21344	-0.853499	-5.65196	2.26515e-07	2.98322e-06	6.7585
chrX	MAGEA8	3.41166	-5.44936	5.66127	2.17478e-07	2.88625e-06	6.75438
chr2	ASS1P2	-4.39866	-2.0475	-5.64063	2.397e-07	3.13975e-06	6.75348
chr6	RP1-81D8.5	-2.1471	-0.154177	-5.63704	2.41747e-07	3.15077e-06	6.65196
chr8	RP11-388K12.3	2.50078	-5.66689	5.63118	2.46605e-07	3.19554e-06	6.6297
chr2	ATOH8	-2.20357	3.36301	-5.69808	1.8855e-07	2.54143e-06	6.60372
chr1	ANGPTL1	-2.18897	2.22814	-5.66187	2.19367e-07	2.89858e-06	6.56827
chr17	KRT19	-3.98724	0.978394	-5.63468	2.45716e-07	3.19087e-06	6.55114
chr17	RP11-676J12.7	-4.30689	-1.65356	-5.58864	2.97611e-07	3.73234e-06	6.54172
chr16	PRSS22	-3.13997	-2.38063	-5.5802	3.07567e-07	3.82937e-06	6.51785
chr9	PAEP	4.49823	-4.77478	5.59515	2.89191e-07	3.64913e-06	6.51544
chrX	MAGEA12	5.55385	-4.44575	5.58364	3.03846e-07	3.79478e-06	6.50543
chr1	FAM151A	-3.23883	1.85843	-5.62283	2.58155e-07	3.31674e-06	6.46644
chr16	MT1DP	-5.2642	0.203886	-5.57351	3.169e-07	3.92937e-06	6.39674
chr3	UROC1	-3.11569	4.35689	-5.64645	2.33953e-07	3.07449e-06	6.35061
chrX	DUSP9	2.62016	-0.0944836	5.54575	3.54991e-07	4.32616e-06	6.32361
chr4	SLC34A2	-2.97586	-0.348092	-5.5228	3.90998e-07	4.67996e-06	6.22803
chr1	BCAN	3.71799	0.439393	5.52955	3.80228e-07	4.57372e-06	6.22701
chr20	OXT	-4.57681	-1.97226	-5.48995	4.47805e-07	5.25062e-06	6.1634
chr19	CYP2B6	-2.62936	6.66535	-5.58156	3.06487e-07	3.81985e-06	6.147
chr22	LL22NC03-N14H11.1	2.95897	-3.49161	5.47696	4.67732e-07	5.44201e-06	6.1145
chr17	RP11-449J21.5	2.07286	1.44538	5.51995	3.95361e-07	4.7135e-06	6.08677
chr14	RP11-349I1.2	-2.02609	6.80372	-5.56375	3.30001e-07	4.06305e-06	6.07161
chr8	PVT1_1	2.19506	-4.7204	5.47106	4.79255e-07	5.54935e-06	6.05494
chr17	RP1-41C23.2	2.8407	-2.78216	5.45077	5.21594e-07	5.93153e-06	6.02762
chr1	AKR7A3	-2.20947	5.87796	-5.56596	3.26989e-07	4.03375e-06	6.01571
chr1	RAB25	-2.82679	-1.46475	-5.45692	5.13109e-07	5.85711e-06	5.99423
chr3	SLITRK3	-5.84594	-1.29855	-5.45038	5.27096e-07	5.98284e-06	5.97892
chr11	THRSP	-3.007	4.35148	-5.55566	3.41254e-07	4.17561e-06	5.96033
chr7	LINC01287	5.72976	-3.80356	5.43674	5.57497e-07	6.26898e-06	5.95569
chr11	SAA4	-2.54027	7.26131	-5.52372	3.89509e-07	4.6714e-06	5.95337
chr16	RP11-388M20.2	-3.11694	0.921302	-5.47783	4.70755e-07	5.47073e-06	5.94083
chr3	MME-AS1	-4.43224	2.53759	-5.49748	4.34115e-07	5.10497e-06	5.93638
chr14	SLC10A1	-2.93519	6.15271	-5.53036	3.78959e-07	4.563e-06	5.90019
chr2	CXCR2P1	-2.29852	0.584719	-5.45516	5.16837e-07	5.88979e-06	5.85692
chr9	RP11-109M17.2	2.55137	-5.71057	5.42687	5.74927e-07	6.43503e-06	5.8568
chr14	RP11-829H16.3	3.21777	-1.11386	5.41988	5.97483e-07	6.65664e-06	5.85334
chrX	CLDN2	-2.72391	4.75228	-5.52826	3.82264e-07	4.58907e-06	5.83966
chr14	SERPINA11	-2.01252	6.77728	-5.49393	4.40513e-07	5.17517e-06	5.78784
chr11	AP006216.5	-2.27743	-1.47277	-5.39435	6.57663e-07	7.18787e-06	5.77847
chrX	F9	-2.81476	6.98535	-5.48026	4.66063e-07	5.43831e-06	5.75248
chr5	C7	-2.69587	5.63435	-5.48053	4.65554e-07	5.43761e-06	5.6796
chr8	COX6B1P4	-3.15042	-2.99735	-5.34755	7.99648e-07	8.47136e-06	5.62832
chrX	CSAG4	5.40194	-3.73482	5.3473	8.04132e-07	8.50394e-06	5.61902
chrX	MAGEA6	6.39343	-3.91335	5.3406	8.26402e-07	8.73181e-06	5.59435
chr19	F2RL3	2.58872	-0.686622	5.35201	7.87669e-07	8.36648e-06	5.57545
chr1	PSRC1	2.0958	0.144307	5.3619	7.53911e-07	8.06464e-06	5.56726
chr1	LINC00853	2.27533	-2.00192	5.3204	8.89128e-07	9.30317e-06	5.52218
chr6	TOB2P1	2.21095	-3.11609	5.31866	8.95475e-07	9.33102e-06	5.51945
chr17	CTC-281F24.3	-2.00203	6.93123	-5.41756	6.03184e-07	6.70778e-06	5.47683
chr4	TDO2	-2.4334	7.08334	-5.39686	6.5662e-07	7.18297e-06	5.4304
chr10	CYP26A1	-4.35806	0.562273	-5.35099	7.92099e-07	8.39875e-06	5.43027
chr20	PCK1	-2.59749	8.88446	-5.35974	7.6429e-07	8.16121e-06	5.42189
chr8	AC113188.2	-2.28152	-1.94663	-5.2964	9.80464e-07	1.01156e-05	5.41682
chr5	LINC01554	-4.79539	2.90061	-5.38376	6.9279e-07	7.48375e-06	5.41307
chr12	GLS2	-2.8209	5.28642	-5.4096	6.23222e-07	6.89254e-06	5.39744
chrX	CTAG2	4.55663	-5.0082	5.28974	1.01653e-06	1.04393e-05	5.37251
chr20	HAR1A	-2.40028	-3.0686	-5.26833	1.09898e-06	1.11346e-05	5.32898
chr10	CYP2C8	-2.65181	8.04758	-5.34767	8.02906e-07	8.49842e-06	5.31976
chr8	MIR4664	2.3956	-3.74938	5.25434	1.16318e-06	1.17065e-05	5.27168
chr5	ASS1P9	-2.07588	-0.0910574	-5.2881	1.01911e-06	1.04451e-05	5.27078
chr9	GADD45G	-2.10535	4.98339	-5.38787	6.8124e-07	7.39868e-06	5.25997
chr12	PHLDA1	-2.35023	5.97569	-5.36427	7.50277e-07	8.04715e-06	5.21887
chrX	CTAG1A	3.06805	-5.63664	5.23933	1.23615e-06	1.23075e-05	5.16643
chrX	GAGE12G	3.1395	-5.60488	5.22043	1.33448e-06	1.3121e-05	5.10444
chr5	AC008592.4	-3.67253	1.49249	-5.26461	1.12567e-06	1.13668e-05	5.0656
chr2	IL1RN	-2.27019	5.16994	-5.32693	8.73781e-07	9.16029e-06	5.02805
chr16	RP11-426C22.7	-3.03644	-2.62016	-5.18877	1.52444e-06	1.44852e-05	5.02265
chrX	CTAG1B	3.85833	-5.20115	5.19617	1.47872e-06	1.4151e-05	5.01776
chr16	SEZ6L2	3.30408	1.76745	5.24439	1.22175e-06	1.22245e-05	4.97333
chr4	HSD17B13	-3.42723	5.65752	-5.28805	1.02351e-06	1.04665e-05	4.96854
chr1	RP4-580N22.2	-2.43497	1.42872	-5.23187	1.28524e-06	1.27542e-05	4.95076
chr17	MFAP4	-2.05059	3.0591	-5.27843	1.06427e-06	1.08283e-05	4.92617
chr10	OAT	-2.40065	4.48136	-5.29854	9.80823e-07	1.01156e-05	4.92235
chr17	COL1A1	2.11769	6.33427	5.28377	1.04145e-06	1.06319e-05	4.91286
chrX	AF277315.13	2.46962	-5.62072	5.13491	1.88361e-06	1.73651e-05	4.77865
chr7	CYP3A7	-2.61905	6.52122	-5.24308	1.22825e-06	1.22762e-05	4.77122
chrX	MAGEC2	5.34652	-4.32946	5.09037	2.26969e-06	2.03497e-05	4.64889
chr6	GABBR1	2.90505	6.03366	5.20671	1.42267e-06	1.37783e-05	4.60098
chr15	SLC51B	3.0032	0.106995	5.11319	2.07172e-06	1.88037e-05	4.59156
chr9	SNORA17A	2.03074	-4.2132	5.0639	2.50277e-06	2.21274e-05	4.5468
chr5	CDHR2	-2.41146	3.86165	-5.18835	1.532e-06	1.45357e-05	4.54249
chrX	ZCCHC16	-3.00014	-1.61486	-5.04981	2.66702e-06	2.33234e-05	4.47983
chr2	SNORA17	2.02358	-4.21148	5.02322	2.94304e-06	2.53879e-05	4.39879
chr7	CYP3A7-CYP3A51P	-2.48402	6.69041	-5.14442	1.82798e-06	1.69428e-05	4.39424
chr12	LRCOL1	-2.74035	1.37052	-5.06879	2.47383e-06	2.19197e-05	4.29974
chr14	PLEK2	-2.41066	1.95017	-5.07869	2.37804e-06	2.11641e-05	4.27654
chr6	UBD	3.07861	5.87695	5.11229	2.07924e-06	1.88521e-05	4.23315
chr8	DCAF4L2	6.02813	-4.22073	4.97565	3.58063e-06	2.99884e-05	4.23106
chr1	CFHR4	-2.02962	5.45402	-5.12181	2.00147e-06	1.82704e-05	4.21329
chr22	UPK3A	3.35344	-2.81384	4.9717	3.63699e-06	3.04105e-05	4.19775
chr1	CFHR3	-2.6898	6.40088	-5.09134	2.26088e-06	2.03007e-05	4.1778
chr17	RP11-498C9.4	2.05651	-4.20505	4.94913	3.94693e-06	3.25595e-05	4.13713
chr6	TREM2	2.11764	-0.0588511	4.98681	3.41914e-06	2.8856e-05	4.11845
chr17	RP11-238F2.1	-4.11756	-1.96611	-4.9522	3.92793e-06	3.2447e-05	4.09851
chr14	SLC25A47	-3.21322	5.70103	-5.05988	2.56319e-06	2.25789e-05	4.08389
chr6	RP11-30P6.6	-2.35945	1.36512	-4.99543	3.3111e-06	2.81746e-05	4.04732
chr21	LINC01436	2.76103	-3.94443	4.90369	4.72918e-06	3.8127e-05	3.97245
chr3	MUC13	4.06492	1.7546	4.97794	3.54829e-06	2.97788e-05	3.93131
chr2	RP11-1399P15.1	2.22752	-4.69073	4.8875	5.03066e-06	4.01555e-05	3.916
chr15	SLC28A1	-2.06659	4.73416	-5.02806	2.90908e-06	2.51309e-05	3.87642
chr11	HEPN1	-4.72047	0.966957	-4.93382	4.22298e-06	3.45068e-05	3.8715
chr8	RP11-55J15.2	2.18967	-4.33947	4.87443	5.29524e-06	4.18592e-05	3.86595
chr12	RP11-7M8.2	-2.58024	6.5434	-5.00521	3.18523e-06	2.73016e-05	3.85005
chr11	CCND2P1	-2.39768	1.77288	-4.94818	3.9908e-06	3.28317e-05	3.79391
chr2	ALPI	2.53901	-5.24775	4.8298	6.30507e-06	4.86558e-05	3.69786
chr4	ADH1C	-2.02943	8.67034	-4.92055	4.44935e-06	3.61121e-05	3.68786
chr16	DBNDD1	2.00421	3.00004	4.91245	4.59346e-06	3.7132e-05	3.57126
chr11	RP11-399J13.2	2.71584	-3.08281	4.78106	7.6401e-06	5.72746e-05	3.52073
chrX	RIPPLY1	-2.14329	0.779274	-4.83524	6.21445e-06	4.80179e-05	3.50049
chr7	NPC1L1	-2.88114	3.76989	-4.92567	4.36065e-06	3.54876e-05	3.49977
chr14	MIR8071-2	-2.85746	-4.76057	-4.77079	7.932e-06	5.91326e-05	3.4948
chr1	SORT1	2.18673	3.97519	4.90186	4.78843e-06	3.84763e-05	3.47214
chr11	HEPACAM	-4.66379	1.37433	-4.82064	6.57828e-06	5.0506e-05	3.40831
chrX	CSAG1	4.58503	-4.09092	4.74237	8.91136e-06	6.53842e-05	3.39279
chr1	RP11-284F21.10	3.42197	-0.65337	4.76551	8.14855e-06	6.05228e-05	3.37035
chr8	FAM83A-AS1	-4.3046	-0.542711	-4.76819	8.06434e-06	6.00262e-05	3.36999
chr1	RP5-857K21.15	2.93322	-4.08103	4.7261	9.44944e-06	6.85411e-05	3.33763
chr16	MT3	-4.392	0.761924	-4.76663	8.11313e-06	6.02968e-05	3.2563
chr2	FABP1	-2.29585	8.87599	-4.79904	7.15475e-06	5.42082e-05	3.25461
chrX	MAGEA3	5.57926	-3.42104	4.68985	1.09096e-05	7.78697e-05	3.1904
chr12	RP11-320N7.2	-3.87633	-0.622056	-4.71516	9.89752e-06	7.13626e-05	3.18494
chr7	CTB-107G13.1	-2.69923	3.83277	-4.82284	6.52216e-06	5.01708e-05	3.12711
chr14	HOMER2P1	2.48312	-5.11919	4.64504	1.28775e-05	8.93805e-05	3.04834
chr5	BHMT	-2.33433	7.70595	-4.75337	8.54048e-06	6.30461e-05	3.00402
chr11	SAA1	-3.73656	7.31659	-4.76811	8.06678e-06	6.00262e-05	2.99311
chr6	XX-C2158C6.1	2.48108	-4.88491	4.62665	1.38153e-05	9.50535e-05	2.98941
chrX	GABRE	2.22816	1.12768	4.7109	1.00614e-05	7.25006e-05	2.98837
chr19	CTC-518B2.12	-2.61526	-3.92236	-4.61395	1.45147e-05	9.88714e-05	2.93771
chr14	SSTR1	-2.27779	2.17192	-4.70664	1.02275e-05	7.34351e-05	2.86277
chr7	CTD-3244O18.5	-2.2098	-5.27056	-4.58493	1.6196e-05	0.000107828	2.83156
chr22	PRAME	3.4269	-3.71789	4.58119	1.65215e-05	0.000109813	2.80733
chr20	EEF1A2	5.1955	0.92538	4.63484	1.34685e-05	9.30544e-05	2.75602
chr1	CYP4A26P	-2.27639	-1.23199	-4.59034	1.59327e-05	0.000106191	2.74515
chr6	PGC	3.81939	-3.77834	4.55503	1.82435e-05	0.000119224	2.73685
chr19	CYP2A7P1	-3.18231	0.411119	-4.61523	1.45151e-05	9.88714e-05	2.67746
chr10	SNCG	2.10101	1.14043	4.60945	1.48379e-05	0.00010056	2.63128
chrX	XAGE1A	4.953	-4.05276	4.52419	2.04988e-05	0.000131543	2.62039
chr14	IGHV2-5	-2.48236	-1.50368	-4.55092	1.85295e-05	0.000120572	2.59777
chr2	SPP2	-2.22278	5.58947	-4.67838	1.14007e-05	8.07074e-05	2.56704
chr3	ZIC4-AS1	2.39056	-5.0816	4.48117	2.39734e-05	0.000149781	2.48654
chrX	XAGE1B	4.9062	-3.82065	4.47985	2.42201e-05	0.000151166	2.46299
chr19	AC079466.1	4.4194	-2.55725	4.48243	2.39869e-05	0.000149788	2.45182
chr11	INS-IGF2	-3.02888	3.91569	-4.5973	1.55404e-05	0.000103978	2.29003
chr11	SAA2-SAA4	-2.58725	8.14269	-4.55124	1.85074e-05	0.000120493	2.2775
chr17	KRT20	3.91676	-4.96464	4.41948	3.03535e-05	0.000182924	2.2739
chr20	RP11-19D2.1	-2.55264	-0.661574	-4.47949	2.42525e-05	0.00015129	2.26951
chr17	GGT6	-2.06747	-2.27546	-4.41976	3.02114e-05	0.000182249	2.17473
chr10	MTND4P20	-2.18676	1.51075	-4.50908	2.16996e-05	0.000137712	2.15163
chrX	KCNE5	2.55571	-3.65311	4.38677	3.4167e-05	0.000201741	2.14221
chr5	STC2	2.86423	0.73211	4.47139	2.50009e-05	0.000155637	2.13463
chr10	RP11-108K14.12	-3.95236	5.97385	-4.53634	1.95794e-05	0.00012659	2.12067
chr11	SAA3P	-5.50672	-0.472399	-4.41598	3.07523e-05	0.000185143	2.08375
chr14	IGHA2	-2.46647	3.34267	-4.52151	2.07069e-05	0.000132603	2.07171
chrX	MAGEC1	4.17986	-4.75811	4.34546	3.99439e-05	0.000229497	2.0245
chr15	CYP1A1	-4.17671	2.82733	-4.4783	2.43615e-05	0.000151892	2.00198
chr22	APOBEC3B-AS1	2.00594	-0.581124	4.39421	3.33015e-05	0.000197827	2.00031
chr1	UBXN10	-2.30239	2.32397	-4.45103	2.69815e-05	0.000166253	1.92185
chr11	SAA2	-3.59431	6.37796	-4.49047	2.32731e-05	0.00014601	1.9164
chr19	KLK11	-2.44547	-3.44991	-4.31798	4.41065e-05	0.000249613	1.88232
chr19	CYP2A7	-3.35621	6.09833	-4.46659	2.54544e-05	0.000157835	1.82754
chrX	ASS1P5	-2.02325	-1.28541	-4.30688	4.59455e-05	0.000258687	1.75444
chr19	CTD-2105E13.14	2.11143	-2.45332	4.27491	5.15736e-05	0.000285451	1.72189
chr17	RNASEH1P1	2.16894	-4.67071	4.23448	5.97427e-05	0.000322969	1.66174
chr14	IGHM	-2.49243	4.07866	-4.42017	3.02754e-05	0.000182544	1.64406
chr4	S100P	4.0773	-0.150565	4.29426	4.82269e-05	0.000269397	1.63164
chr11	AC132217.4	-3.39305	6.73692	-4.38534	3.44622e-05	0.000203123	1.60522
chr14	IGHA1	-2.57877	5.19719	-4.3844	3.45823e-05	0.000203632	1.52045
chr12	PPP1R1A	-2.02169	5.17561	-4.39987	3.26512e-05	0.000194346	1.51853
chr10	DKK1	3.23249	-2.61575	4.18568	7.16307e-05	0.000373042	1.4351
chr12	COL2A1	3.49598	-4.31417	4.15855	7.90034e-05	0.000404633	1.40578
chr12	HPD	-2.16987	8.98482	-4.28299	5.02623e-05	0.000279217	1.38396
chrX	PPP4R3CP	3.46519	-5.08365	4.13914	8.47226e-05	0.000430095	1.34439
chr11	RNA5SP334	-4.25625	1.48164	-4.25285	5.61188e-05	0.000306402	1.31633
chr19	CYP2A13	-2.84917	1.72207	-4.26199	5.4276e-05	0.000298449	1.28507
chr2	AC068535.3	-2.37955	-0.510378	-4.19478	6.93092e-05	0.000362987	1.25123
chr4	JCHAIN	-2.21545	2.66638	-4.28266	5.03233e-05	0.000279428	1.2482
chr2	AC068535.2	-2.3771	-0.508692	-4.18915	7.07371e-05	0.000369298	1.23174
chrX	GAGE2E	2.4044	-5.82102	4.09288	9.96103e-05	0.000495059	1.20337
chr16	RARRES2P8	2.13873	-5.8712	4.09012	0.000100598	0.000499352	1.19497
chr20	LINC00659	-2.27952	-0.808789	-4.15665	7.95457e-05	0.000407065	1.17754
chr2	RP11-466M21.1	2.43663	-4.33811	4.05473	0.00011413	0.000555116	1.07017
chr7	CTD-2227E11.1	2.25696	-2.51028	4.059	0.000112512	0.000549235	1.03193
chr10	CYP2E1	-3.70076	9.80819	-4.14026	8.43792e-05	0.000428711	0.979432
chr5	CPLX2	4.68155	-1.73214	4.06159	0.000111799	0.000546859	0.970617
chr10	RP11-96C23.15	-2.32275	3.55471	-4.21184	6.51518e-05	0.00034632	0.95794
chr1	RP11-403I13.5	-2.07027	0.502797	-4.10877	9.44723e-05	0.000472049	0.92209
chr2	KCNF1	2.84798	-3.4579	4.00752	0.000135319	0.000642142	0.898755
chr10	ADIRF	-2.25412	3.73808	-4.18907	7.07589e-05	0.000369298	0.858868
chr11	HBD	-2.09811	1.35776	-4.11607	9.2035e-05	0.000461589	0.850522
chr8	RP11-422N16.3	-2.57252	-0.235805	-4.05755	0.000113414	0.000552523	0.828315
chr10	MBL2	-2.08697	5.75383	-4.18801	7.10308e-05	0.000370557	0.805956
chr19	UCA1	-2.30235	-1.91862	-4.01445	0.000132131	0.000629237	0.777533
chr10	ADIRF-AS1	-2.2138	3.75498	-4.13688	8.54133e-05	0.000433055	0.676489
chr6	XX-C2158C6.3	2.05002	-4.06008	3.92073	0.000182973	0.000828869	0.638567
chr1	RP11-495P10.7	3.37084	-4.1018	3.92048	0.000183749	0.000831447	0.623454
chr11	RNA5SP333	-4.30773	0.660658	-3.99429	0.000141871	0.000668502	0.521508
chr20	LINC00176	2.40739	-2.32019	3.91023	0.000190356	0.000855895	0.517249
chr15	PLIN1	-2.11748	2.27936	-4.03753	0.000121768	0.00058473	0.453628
chr12	RP11-1100L3.8	-2.02374	3.72794	-4.0508	0.000116168	0.000562308	0.343546
chr9	WI2-1959D15.1	2.52468	-5.00969	3.80602	0.000272155	0.00116224	0.300813
chr9	CR392000.1	2.52468	-5.00969	3.80602	0.000272155	0.00116224	0.300813
chr19	CYP2A6	-3.02657	7.99259	-3.9585	0.000160886	0.000742075	0.207932
chr16	RP11-498D10.8	-2.98394	-3.98098	-3.76926	0.000309395	0.00129472	0.152687
chr14	CPNE6	-2.65464	-3.38068	-3.75279	0.000327163	0.00135928	0.0785585
chr2	CCL20	2.9424	1.94178	3.90143	0.000196347	0.000877602	0.0203579
chr1	RP11-284F21.9	2.73442	-2.98423	3.73249	0.000350537	0.00144338	0.00903475
chr4	HPGD	-2.28437	4.87715	-3.93039	0.000177506	0.000808315	-0.066149
chr3	RP11-795A2.2	-2.12125	1.47501	-3.85571	0.000230033	0.00101022	-0.0767571
chr6	CD24	2.14363	4.61577	3.92088	0.000183492	0.000830875	-0.109839
chr11	IGF2	-3.16483	7.78041	-3.8552	0.000230437	0.00101105	-0.133934
chrX	SERPINA7	-2.12192	6.39336	-3.8852	0.000207726	0.000923676	-0.152978
chr11	H19_3	-2.40872	1.56652	-3.82191	0.000258421	0.00111343	-0.167488
chr11	H19_1	-2.37914	3.48255	-3.84592	0.000237932	0.00103999	-0.320797
chr12	KRT17P8	-2.31593	0.822987	-3.73799	0.000344067	0.0014211	-0.355129
chr2	TM4SF20	2.74878	-3.62717	3.57404	0.000595249	0.00228072	-0.462261
chr2	NEU4	-2.45434	2.92833	-3.76823	0.000310484	0.00129883	-0.490226
chr7	EPO	-2.48129	-1.08292	-3.62531	0.000502279	0.00195868	-0.52865
chr13	TUBA3C	2.63208	-5.00381	3.52335	0.000702232	0.00261836	-0.540643
chr1	RP11-495P10.5	2.65625	-4.54365	3.52179	0.000706344	0.0026282	-0.574071
chr19	AC004510.3	-2.01519	-1.66	-3.57993	0.000583789	0.00224179	-0.610966
chr11	H19	-2.51017	6.79664	-3.7337	0.000349108	0.00143798	-0.64945
chrX	PAGE2B	2.36273	-4.15272	3.50488	0.000746259	0.00275818	-0.65448
chr18	CABYR	2.02734	-0.523932	3.54291	0.000659421	0.00249025	-0.813622
chr1	RP4-758J18.7	2.14282	-3.07331	3.45046	0.000890328	0.00320396	-0.872936
chrX	PAGE2	2.97834	-4.49972	3.41469	0.000999401	0.00354765	-0.887574
chr11	H19_2	-2.29345	3.95654	-3.63972	0.000478753	0.00187968	-1.01664
chr7	RP11-309L24.2	2.15592	0.208033	3.46595	0.000847308	0.00307296	-1.07378
chr21	CH507-152C13.3	-2.32803	1.45758	-3.52159	0.000707092	0.00262998	-1.10562
chr4	CXCL5	-2.16497	-2.13232	-3.34116	0.00126304	0.00431628	-1.24894
chr6	GSTA5	-2.04332	3.04181	-3.53362	0.000679809	0.0025505	-1.24956
chr9	CCL21	-2.23005	2.66394	-3.51523	0.000721921	0.00267936	-1.267
chr2	ECEL1	2.95154	-3.69689	3.28342	0.00151456	0.00501819	-1.28837
chr11	MMP7	-2.29196	0.366031	-3.38647	0.00109379	0.00383333	-1.39193
chr21	CRYAA	-2.22635	1.48143	-3.34343	0.001254	0.00429391	-1.6447
chr10	HKDC1	2.05456	2.7222	3.34224	0.00125873	0.00430521	-1.7373
chr17	MYH4	4.66521	-2.19678	3.16044	0.00221465	0.0069507	-1.73951
chr2	CPS1	-2.02456	9.26373	-3.29333	0.00146826	0.00490516	-1.74975
chr10	AKR1B10P1	3.22298	-0.252459	3.20476	0.0019333	0.00618665	-1.80216
chr21	TFF2	-3.61839	-3.32016	-3.06044	0.00299569	0.00897742	-1.92232
chr16	MT1B	-4.80397	-2.71972	-3.05274	0.00306546	0.00915242	-2.05233
chr7	AKR1B15	3.31054	1.25809	3.16922	0.00215606	0.00680081	-2.05683
chr17	AC004231.2	2.73306	0.653066	3.15659	0.00224085	0.0070238	-2.11891
chr7	AKR1B10	3.1037	4.53753	3.22313	0.00182678	0.00588792	-2.14772
chr4	SPP1	2.21578	5.28357	3.23126	0.00178143	0.00577567	-2.2455
chr18	RP11-1151B14.4	-2.15623	-0.107119	-3.02707	0.00330878	0.00977022	-2.368
chr17	KRT23	2.83621	0.260856	3.04819	0.00310735	0.00926376	-2.39319
chr6	GSTA7P	-2.20423	2.37171	-3.08357	0.00279513	0.00846885	-2.4855
chr11	APOA4	-2.11297	2.82235	-3.02484	0.00333081	0.00982563	-2.74524

## Sheet: Supplementary Table 9.
Table S9. Overrepresented GO terms and canonical pathways in the sex-shared tumor vs. tumor-adjacent DEGs. Significant terms and pathways were selected based on an FDR-adjusted p-value threshold of 0.01.
GO Biological Process	GO term	H. sapiens reference list	Genes expected	Genes detected	Nominal p-value	FDR-adjusted p-value
	Mitotic cell cycle	968	194	398	8.48e-55	6.95e-52
	Regulation of cell cycle	886	178	367	2.81e-51	1.15e-48
	Cell cycle phase	1070	215	405	1.67e-44	4.56e-42
	Interphase of mitotic cell cycle	435	87.3	214	1.81e-43	3.71e-41
	Interphase	443	88.9	216	4.37e-43	6.44e-41
	Cell cycle	1860	373	606	4.71e-43	6.44e-41
	Negative regulation of cell cycle	520	104	240	1.15e-42	1.35e-40
	Viral reproductive process	597	120	261	3.86e-41	3.96e-39
	Interaction with host	426	85.5	205	8.13e-40	7.4e-38
	Cell cycle process	1420	284	483	1.78e-39	1.46e-37
	Negative regulation of cellular metabolic process	1660	334	546	2.4e-39	1.79e-37
	G1/S transition of mitotic cell cycle	209	41.9	127	2.22e-38	1.51e-36
	Cell cycle checkpoint	281	56.4	153	6.13e-38	3.87e-36
	Regulation of cellular protein metabolic process	1560	313	515	6.75e-38	3.96e-36
	Cell division	507	102	226	3.2e-37	1.75e-35
	Cell cycle arrest	428	85.9	201	4.13e-37	2.11e-35
	Regulation of protein modification process	1250	250	432	1.06e-36	5.14e-35
	Negative regulation of metabolic process	1820	365	577	1.2e-36	5.47e-35
	Positive regulation of cellular metabolic process	2530	507	746	1.27e-36	5.48e-35
	Regulation of mitotic cell cycle	351	70.4	175	1.37e-36	5.63e-35
	Viral reproduction	803	161	310	6.25e-36	2.44e-34
	Regulation of protein metabolic process	1820	366	575	8.66e-36	3.23e-34
	Negative regulation of protein metabolic process	540	108	232	4.06e-35	1.45e-33
	Negative regulation of cellular protein metabolic process	463	92.9	207	2.41e-34	8.22e-33
	Positive regulation of metabolic process	2690	540	775	4.72e-34	1.55e-32
	Protein catabolic process	644	129	258	6.47e-33	2.04e-31
	S phase	153	30.7	98	1.36e-32	4.14e-31
	S phase of mitotic cell cycle	144	28.9	94	2.74e-32	8.01e-31
	Positive regulation of cellular protein metabolic process	968	194	346	3.15e-32	8.91e-31
	Positive regulation of transcription from RNA polymerase II promoter	800	160	300	4.43e-32	1.21e-30
	Positive regulation of protein metabolic process	1080	217	376	4.72e-32	1.25e-30
	Cellular protein catabolic process	518	104	219	6.17e-32	1.58e-30
	Mitosis	420	84.2	187	8.51e-31	2.11e-29
	Cellular macromolecule catabolic process	849	170	310	1.03e-30	2.47e-29
	Regulation of transcription from RNA polymerase II promoter	1610	323	505	1.13e-30	2.64e-29
	Mitotic cell cycle checkpoint	149	29.9	94	1.53e-30	3.49e-29
	Protein modification by small protein conjugation	713	143	272	1.72e-30	3.82e-29
	Macromolecule catabolic process	1070	215	368	2.56e-30	5.39e-29
	Macromolecule catabolic process	1070	215	368	2.56e-30	5.39e-29
	Protein polyubiquitination	177	35.5	104	7.2e-30	1.48e-28
	Protein ubiquitination	658	132	255	7.83e-30	1.57e-28
	M phase of mitotic cell cycle	447	89.7	193	1.25e-29	2.44e-28
	Positive regulation of protein modification process	867	174	311	3.14e-29	5.98e-28
	Positive regulation of nucleobase_containing compound metabolic process	1490	299	468	2.69e-28	4.91e-27
	Positive regulation of transcription DNA_dependent	1260	252	410	2.76e-28	4.91e-27
	Positive regulation of transcription DNA_dependent	1260	252	410	2.76e-28	4.91e-27
	Positive regulation of RNA metabolic process	1330	267	428	5.24e-28	9.13e-27
	Chromatin modification	512	103	208	1.48e-27	2.53e-26
	Chromosome organization	878	176	309	2.15e-27	3.59e-26
	Covalent chromatin modification	320	64.2	147	4.19e-26	6.87e-25
	Negative regulation of transcription from RNA polymerase II promoter	552	111	216	5.49e-26	8.83e-25
	Histone modification	312	62.6	144	7.55e-26	1.19e-24
	Transcription from RNA polymerase II promoter	1930	387	565	8.79e-26	1.36e-24
	Negative regulation of nucleobase_containing compound metabolic process	1130	227	368	3.7e-25	5.62e-24
	Protein modification process	3290	660	872	7.15e-25	1.05e-23
	Negative regulation of biosynthetic process	1240	249	395	7.19e-25	1.05e-23
	Negative regulation of cellular biosynthetic process	1220	245	389	1.44e-24	2.07e-23
	Regulation of programmed cell death	1550	312	469	3.56e-24	5.03e-23
	Negative regulation of transcription DNA_dependent	987	198	328	4.06e-24	5.55e-23
	Negative regulation of transcription DNA_dependent	987	198	328	4.06e-24	5.55e-23
	Chromatin organization	637	128	235	4.98e-24	6.7e-23
	Regulation of apoptotic process	1540	308	464	5.33e-24	7.05e-23
	Cell proliferation	1900	382	551	8.89e-24	1.16e-22
	Multi_organism process	1710	342	503	2.21e-23	2.83e-22
	Negative regulation of RNA metabolic process	1020	205	335	2.53e-23	3.19e-22
	Positive regulation of catalytic activity	1070	214	346	3.44e-23	4.28e-22
	Regulation of organelle organization	589	118	219	6.17e-23	7.55e-22
	M phase	671	135	240	2.07e-22	2.5e-21
	Macromolecule modification	3430	688	887	9.87e-22	1.17e-20
	Regulation of catalytic activity	1730	347	502	1.26e-21	1.47e-20
	Regulation of cell proliferation	1430	286	428	2.79e-21	3.22e-20
	Negative regulation of apoptotic process	679	136	238	6.61e-21	7.43e-20
	Negative regulation of apoptotic process	679	136	238	6.61e-21	7.43e-20
	Negative regulation of programmed cell death	691	139	241	7.75e-21	8.59e-20
	Organelle organization	2820	565	747	8.07e-21	8.82e-20
	Regulation of cellular component organization	1520	306	449	9.69e-21	1.05e-19
	Regulation of transferase activity	768	154	261	9.83e-21	1.05e-19
	Regulation of kinase activity	743	149	254	1.39e-20	1.47e-19
	Cellular response to stress	1620	326	470	5.51e-20	5.72e-19
	Regulation of protein kinase activity	698	140	240	7.61e-20	7.8e-19
	Signal transduction in response to DNA damage	129	25.9	72	2.62e-19	2.65e-18
	Reproduction	1860	372	521	2.72e-19	2.72e-18
	Negative regulation of catalytic activity	568	114	203	5.02e-19	4.92e-18
	Macromolecular complex assembly	1120	225	345	5.04e-19	4.92e-18
	Negative regulation of cellular process	4110	824	1020	5.86e-19	5.65e-18
	Regulation of molecular function	2250	451	609	8.71e-19	8.31e-18
	Regulation of mitosis	99	19.9	60	1.02e-18	9.64e-18
	Reproductive process	1740	350	492	1.41e-18	1.32e-17
	DNA damage response signal transduction by p53 class mediator	117	23.5	66	3.85e-18	3.55e-17
	Regulation of phosphorylation	1070	214	328	4.47e-18	4.07e-17
	Regulation of protein phosphorylation	987	198	306	1.84e-17	1.65e-16
	Intracellular receptor mediated signaling pathway	270	54.2	114	4.71e-17	4.2e-16
	Response to hormone stimulus	751	151	244	1.09e-16	9.59e-16
	DNA damage checkpoint	143	28.7	73	1.12e-16	9.77e-16
	DNA integrity checkpoint	152	30.5	76	1.2e-16	1.03e-15
	Cytokine_mediated signaling pathway	374	75	143	1.64e-16	1.4e-15
	Nuclear transport	392	78.6	148	1.73e-16	1.46e-15
	Apoptotic process	2130	427	570	2.42e-16	2e-15
	Apoptotic process	2130	427	570	2.42e-16	2e-15
	Nucleocytoplasmic transport	388	77.8	146	3.89e-16	3.19e-15
	Programmed cell death	2160	432	575	4.01e-16	3.25e-15
	Negative regulation of cell proliferation	585	117	199	4.81e-16	3.86e-15
	Positive regulation of cellular component organization	560	112	192	6.62e-16	5.27e-15
	Response to endogenous stimulus	1360	274	391	6.87e-16	5.42e-15
	Protein complex assembly	861	173	269	6.98e-16	5.45e-15
	Response to hypoxia	245	49.1	104	7.3e-16	5.65e-15
	Protein phosphorylation	1480	298	418	1.5e-15	1.15e-14
	DNA replication	346	69.4	132	3.01e-15	2.28e-14
	Negative regulation of biological process	4590	921	1100	6.31e-15	4.75e-14
	Regulation of DNA metabolic process	235	47.1	99	6.59e-15	4.91e-14
	Regulation of chromosome organization	122	24.5	63	6.86e-15	5.07e-14
	Response to organic substance	2500	501	645	7.49e-15	5.49e-14
	Transcription initiation from RNA polymerase II promoter	219	43.9	94	7.93e-15	5.76e-14
	Response to abiotic stimulus	876	176	268	1.37e-14	9.86e-14
	Negative regulation of cellular component organization	370	74.2	137	1.43e-14	1.02e-13
	Protein import into nucleus	228	45.7	96	1.77e-14	1.25e-13
	Innate immune response	638	128	206	6.29e-14	4.41e-13
	Nuclear import	232	46.5	96	6.43e-14	4.47e-13
	Peptidyl_amino acid modification	739	148	231	8.81e-14	6.07e-13
	Chromosome segregation	174	34.9	78	9.6e-14	6.56e-13
GO Molecular Function	GO term	H. sapiens reference list	Genes expected	Genes detected	Nominal p-value	FDR-adjusted p-value
	Enzyme binding	1200	227	461	1.85e-61	7.17e-59
	Kinase binding	418	79.3	196	1.05e-39	2.04e-37
	Protein kinase binding	376	71.3	179	2.13e-37	2.76e-35
	Positive regulation of transcription DNA_dependent	1260	239	410	7.04e-34	6.83e-32
	Transcription from RNA polymerase II promoter	1930	366	565	1.43e-32	1.11e-30
	Transcription factor binding	509	96.5	205	5.84e-30	3.78e-28
	Negative regulation of transcription DNA_dependent	987	187	328	1.29e-28	7.15e-27
	Chromatin binding	338	64.1	152	1.86e-28	9.03e-27
	Sequence_specific DNA binding	732	139	243	3.68e-21	1.59e-19
	Small conjugating protein ligase activity	313	59.4	128	1e-19	3.53e-18
	Small conjugating protein ligase activity	313	59.4	128	1e-19	3.53e-18
	Protein binding transcription factor activity	600	114	202	1.78e-18	5.77e-17
	Ubiquitin_protein ligase activity	291	55.2	119	2.01e-18	5.99e-17
	Transcription cofactor activity	552	105	189	3.24e-18	8.98e-17
	ATP binding	1490	282	409	1.37e-17	3.53e-16
	Acid_amino acid ligase activity	349	66.2	133	2.33e-17	5.65e-16
	Adenyl ribonucleotide binding	1530	289	413	1.57e-16	3.59e-15
	Adenyl nucleotide binding	1530	290	413	2.52e-16	5.43e-15
	Ligase activity forming carbon_nitrogen bonds	393	74.5	142	3.85e-16	7.87e-15
	Transcription coactivator activity	312	59.2	119	1.08e-15	2.09e-14
	Identical protein binding	910	173	267	3.39e-15	6.26e-14
	Purine ribonucleotide binding	1890	359	482	4.15e-14	7.31e-13
	Purine nucleotide binding	1900	360	482	7.39e-14	1.25e-12
	Ligase activity	572	108	181	9.14e-14	1.48e-12
	Protein complex binding	339	64.3	119	9.83e-13	1.53e-11
	Nucleotide binding	2470	469	591	9.45e-12	1.41e-10
	Protein domain specific binding	560	106	171	1.28e-11	1.84e-10
	Small conjugating protein binding	75	14.2	40	2.63e-11	3.65e-10
	Hormone receptor binding	176	33.4	69	2.78e-10	3.71e-09
	Ubiquitin binding	63	11.9	34	5.33e-10	6.89e-09
	Steroid hormone receptor binding	69	13.1	36	5.82e-10	7.28e-09
	Structure_specific DNA binding	242	45.9	85	1.69e-09	2.05e-08
	Histone deacetylase binding	65	12.3	33	7.44e-09	8.74e-08
	Protein N_terminus binding	86	16.3	39	1.98e-08	2.25e-07
	Nuclear hormone receptor binding	153	29	57	8.02e-08	8.89e-07
	Protein dimerization activity	996	189	251	2.92e-07	3.14e-06
	Transcription corepressor activity	208	39.4	70	3.02e-07	3.17e-06
	Telomeric DNA binding	17	3.22	13	4.41e-07	4.51e-06
	Protein C_terminus binding	160	30.3	57	4.6e-07	4.58e-06
	Receptor signaling protein activity	110	20.9	43	6.74e-07	6.54e-06
	DNA_dependent ATPase activity	80	15.2	34	1.03e-06	9.77e-06
	Protein homodimerization activity	573	109	154	1.44e-06	1.33e-05
	Regulation of DNA_dependent transcription elongation	37	7.02	20	1.91e-06	1.72e-05
	Kinase regulator activity	144	27.3	51	2.22e-06	1.95e-05
	Insulin_like growth factor receptor binding	14	2.65	11	2.31e-06	1.99e-05
	Protein heterodimerization activity	374	70.9	107	3.01e-06	2.54e-05
	RNA polymerase II distal enhancer sequence_specific DNA binding transcription factor activity	110	20.9	41	5.03e-06	4.16e-05
	Structural constituent of cytoskeleton	78	14.8	32	5.3e-06	4.28e-05
	Tubulin binding	180	34.1	59	6.43e-06	5.09e-05
	Microtubule binding	115	21.8	42	7.05e-06	5.47e-05
	Phosphatase binding	116	22	42	9.04e-06	6.88e-05
	Steroid hormone receptor activity	56	10.6	25	9.58e-06	7.15e-05
	Histone methyltransferase activity	60	11.4	26	1.24e-05	9.05e-05
	Protein phosphatase binding	74	14	30	1.37e-05	9.83e-05
	Double_stranded DNA binding	149	28.3	50	1.55e-05	0.00011
	SMAD binding	68	12.9	28	1.86e-05	0.000129
	Protein serine/threonine kinase activity	572	108	148	2.09e-05	0.000142
	Receptor signaling protein serine/threonine kinase activity	52	9.86	23	2.6e-05	0.000174
	DNA binding	2760	523	598	3.54e-05	0.000233
	Ligand_activated sequence_specific DNA binding RNA polymerase II transcription factor activity	57	10.8	24	4.69e-05	0.000303
	Protein binding bridging	135	25.6	45	4.87e-05	0.00031
	Oxygen binding	36	6.83	17	0.000108	0.000665
	ATP_dependent DNA helicase activity	36	6.83	17	0.000108	0.000665
	Non_membrane spanning protein tyrosine kinase activity	46	8.72	20	0.000116	0.000702
	Binding bridging	148	28.1	47	0.000128	0.000764
	Growth factor binding	125	23.7	41	0.000154	0.000906
	Unfolded protein binding	130	24.7	42	0.000188	0.00109
	Single_stranded DNA binding	65	12.3	25	0.000191	0.00109
	Ribonucleoprotein complex binding	58	11	23	0.0002	0.00112
	Protein kinase regulator activity	123	23.3	40	0.000226	0.00125
	Helicase activity	176	33.4	53	0.000228	0.00125
	Cytokine receptor binding	266	50.4	74	0.000249	0.00134
	ATP_dependent helicase activity	112	21.2	37	0.000269	0.00143
	Drug binding	85	16.1	30	0.000277	0.00145
	Protein serine/threonine/tyrosine kinase activity	38	7.21	16	0.000846	0.00437
	ATPase activity	417	79.1	105	0.000896	0.00458
	ATPase activity coupled	313	59.4	82	0.000925	0.00466
	RNA_dependent ATPase activity	22	4.17	11	0.000993	0.00494
	MAP kinase kinase kinase activity	19	3.6	10	0.00102	0.005
	Damaged DNA binding	46	8.72	18	0.00115	0.00553
	Chaperone binding	46	8.72	18	0.00115	0.00553
	Translation factor activity nucleic acid binding	108	20.5	34	0.00122	0.00579
	DNA helicase activity	54	10.2	20	0.00141	0.00657
	Nucleoside_triphosphatase activity	888	168	203	0.00156	0.00722
	SH2 domain binding	33	6.26	14	0.00162	0.00738
	RNA helicase activity	30	5.69	13	0.00187	0.00844
	S_adenosylmethionine_dependent methyltransferase activity	123	23.3	37	0.00192	0.00855
	Protein tyrosine phosphatase activity	119	22.6	36	0.00197	0.00867
GO Cellular Context	GO term	H. sapiens reference list	Genes expected	Genes detected	Nominal p-value	FDR-adjusted p-value
	Nucleoplasm	1820	325	635	3.82e-77	8.61e-75
	Cytosol	2660	475	819	4.24e-72	4.77e-70
	Nuclear lumen	2690	480	814	7.11e-68	5.33e-66
	Membrane_enclosed lumen	3440	614	973	2.5e-66	1.41e-64
	Organelle lumen	3380	603	960	3.68e-66	1.66e-64
	Macromolecular complex	4800	855	1220	3.77e-57	1.41e-55
	Nuclear part	3330	594	920	1.62e-56	5.21e-55
	Protein complex	4050	722	1060	5.06e-55	1.42e-53
	Chromosome	784	140	297	1.78e-42	4.44e-41
	Chromosomal part	670	119	257	8.59e-38	1.93e-36
	Nucleoplasm part	910	162	314	1.31e-35	2.68e-34
	Nuclear chromosome	320	57	150	1.57e-33	2.94e-32
	Nuclear chromosome part	273	48.7	133	5.46e-32	9.44e-31
	Nucleus	7600	1360	1640	3.29e-30	5.29e-29
	Chromatin	326	58.1	137	6.84e-25	1.03e-23
	Transcription factor complex	303	54	127	4.89e-23	6.88e-22
	Nuclear chromatin	159	28.3	82	3.06e-22	3.69e-21
	Non_membrane_bounded organelle	3940	703	910	3.12e-22	3.69e-21
	Intracellular non_membrane_bounded organelle	3940	703	910	3.12e-22	3.69e-21
	Ubiquitin ligase complex	165	29.4	83	1.4e-21	1.58e-20
	Spindle	261	46.5	109	8.35e-20	8.95e-19
	Condensed chromosome	193	34.4	85	1.98e-17	2.03e-16
	Nuclear ubiquitin ligase complex	26	4.63	24	2.19e-16	2.14e-15
	Chromosome centromeric region	198	35.3	83	1.62e-15	1.52e-14
	Microtubule cytoskeleton	1120	199	300	6.01e-15	5.41e-14
	Nuclear body	295	52.6	106	6.14e-14	5.12e-13
	Microtubule organizing center	543	96.8	167	6.15e-14	5.12e-13
	Centrosome	412	73.4	132	1.12e-12	8.97e-12
	Perinuclear region of cytoplasm	475	84.7	147	1.2e-12	9.3e-12
	Nucleolus	652	116	187	2.4e-12	1.8e-11
	Kinetochore	149	26.6	61	2.93e-11	2.12e-10
	Spindle pole	101	18	45	4.28e-10	3.01e-09
	Proteasome complex	117	20.9	49	1e-09	6.82e-09
	Cytoskeletal part	1570	281	367	3.97e-09	2.63e-08
	PML body	77	13.7	36	4.79e-09	3.08e-08
	Nuclear matrix	87	15.5	39	4.97e-09	3.11e-08
	Microtubule	352	62.7	106	8.94e-09	5.44e-08
	Cytosolic part	204	36.4	68	6.09e-08	3.6e-07
	Cytoskeleton	2200	392	482	7.56e-08	4.36e-07
	Pore complex	103	18.4	41	1.25e-07	7.03e-07
	Histone deacetylase complex	53	9.45	26	1.96e-07	1.08e-06
	Replication fork	50	8.91	25	2.1e-07	1.12e-06
	Intracellular organelle part	8620	1540	1660	3e-07	1.57e-06
	Ribonucleoprotein complex	681	121	170	1.16e-06	5.93e-06
	Nuclear speck	152	27.1	50	4.99e-06	2.5e-05
	Nuclear pore	86	15.3	33	5.31e-06	2.6e-05
	Neuron projection	685	122	167	6.47e-06	3.1e-05
	Organelle part	8790	1570	1670	7.38e-06	3.46e-05
	Condensed nuclear chromosome	73	13	29	8.82e-06	4.05e-05
	Extracellular space	901	161	208	2.31e-05	0.000104
	Adherens junction	212	37.8	62	2.79e-05	0.000123
	Mitochondrial outer membrane	133	23.7	43	3.56e-05	0.000154
	Outer membrane	163	29.1	50	4.18e-05	0.000178
	Organelle outer membrane	156	27.8	48	5.41e-05	0.000226
	Spindle microtubule	43	7.66	19	5.51e-05	0.000226
	Cell cortex	195	34.8	57	5.85e-05	0.000235
	Dendrite	342	61	89	8.58e-05	0.000339
	Nuclear replication fork	28	4.99	14	0.000103	0.000398
	Spliceosomal complex	161	28.7	48	0.000128	0.000489
	Membrane raft	189	33.7	54	0.000173	0.000649
	Cell body	290	51.7	76	0.000215	0.000794
	Focal adhesion	132	23.5	40	0.00031	0.00113
	Cell_substrate adherens junction	138	24.6	41	0.000415	0.00148
	Cell_substrate junction	147	26.2	43	0.00044	0.00155
	Nuclear envelope	387	69	95	0.000475	0.00164
	Cell surface	518	92.3	122	0.000491	0.00167
	Eukaryotic translation initiation factor 3 complex	17	3.03	9	0.00109	0.00367
	Microtubule associated complex	141	25.1	40	0.00131	0.00433
	Nuclear membrane	207	36.9	54	0.00183	0.00597
	External side of plasma membrane	204	36.4	53	0.00221	0.00709
KEGG	Pathway	H. sapiens reference list	Genes expected	Genes detected	Nominal p-value	FDR-adjusted p-value
	Cell cycle	124	28.3	107	1.04e-51	3.32e-49
	Pathways in cancer	530	121	241	5.36e-33	8.53e-31
	HTLV-I infection	219	50	130	4.33e-32	4.59e-30
	Hepatitis B	163	37.2	103	8.9e-29	7.08e-27
	Ubiquitin mediated proteolysis	137	31.3	90	4.14e-27	2.63e-25
	Epstein-Barr virus infection	201	45.9	112	1.72e-24	9.11e-23
	Viral carcinogenesis	201	45.9	110	3.33e-23	1.51e-21
	Transcriptional misregulation in cancer	186	42.5	103	2.56e-22	1.02e-20
	Chronic myeloid leukemia	76	17.4	55	4.48e-20	1.58e-18
	Prostate cancer	97	22.2	63	6.17e-19	1.96e-17
	Measles	138	31.5	77	3.17e-17	9.15e-16
	TNF signaling pathway	110	25.1	66	3.83e-17	9.81e-16
	Cellular senescence	160	36.5	85	4.15e-17	9.81e-16
	Small cell lung cancer	93	21.2	59	4.32e-17	9.81e-16
	Apoptosis	136	31.1	75	1.99e-16	4.23e-15
	FoxO signaling pathway	132	30.1	73	4.12e-16	8.19e-15
	Pancreatic cancer	75	17.1	49	3.65e-15	6.83e-14
	MAPK signaling pathway	295	67.4	126	8.22e-15	1.45e-13
	PI3K-Akt signaling pathway	354	80.8	144	1.21e-14	2.03e-13
	Toxoplasmosis	113	25.8	63	2.66e-14	4.23e-13
	Endocrine resistance	98	22.4	57	3.79e-14	5.74e-13
	IL-17 signaling pathway	93	21.2	55	4.01e-14	5.8e-13
	Proteasome	45	10.3	34	8.25e-14	1.14e-12
	Kaposi's sarcoma-associated herpesvirus infection	186	42.5	88	1e-13	1.33e-12
	Proteoglycans in cancer	201	45.9	93	1.06e-13	1.35e-12
	Acute myeloid leukemia	66	15.1	43	2.11e-13	2.58e-12
	Hepatitis C	155	35.4	76	5.07e-13	5.97e-12
	Osteoclast differentiation	128	29.2	66	9.18e-13	1.04e-11
	Colorectal cancer	86	19.6	50	1.46e-12	1.6e-11
	NF-kappa B signaling pathway	100	22.8	55	2.51e-12	2.66e-11
	p53 signaling pathway	72	16.4	44	2.98e-12	3.05e-11
	Non-small cell lung cancer	66	15.1	41	7.73e-12	7.68e-11
	Thyroid hormone signaling pathway	116	26.5	60	8.48e-12	8.18e-11
	Oocyte meiosis	125	28.5	63	1.12e-11	1.02e-10
	Renal cell carcinoma	69	15.8	42	1.13e-11	1.02e-10
	Endometrial cancer	58	13.2	37	2.62e-11	2.31e-10
	Focal adhesion	199	45.4	87	3.08e-11	2.65e-10
	Neurotrophin signaling pathway	119	27.2	60	3.4e-11	2.85e-10
	Bladder cancer	41	9.36	29	8.74e-11	7.13e-10
	Progesterone-mediated oocyte maturation	99	22.6	52	1e-10	7.98e-10
	Fluid shear stress and atherosclerosis	139	31.7	65	3.33e-10	2.58e-09
	Influenza A	167	38.1	74	4.47e-10	3.38e-09
	AGE-RAGE signaling pathway in diabetic complications	100	22.8	51	6.07e-10	4.49e-09
	Chagas disease (American trypanosomiasis)	103	23.5	52	6.61e-10	4.78e-09
	EGFR tyrosine kinase inhibitor resistance	79	18	43	9.74e-10	6.88e-09
	Thyroid cancer	37	8.45	26	1.06e-09	7.34e-09
	Th17 cell differentiation	107	24.4	53	1.1e-09	7.46e-09
	Insulin signaling pathway	137	31.3	62	4.29e-09	2.84e-08
	ErbB signaling pathway	85	19.4	44	5.05e-09	3.28e-08
	Estrogen signaling pathway	138	31.5	62	6.09e-09	3.87e-08
	Hippo signaling pathway	154	35.2	67	7.54e-09	4.7e-08
	Glioma	75	17.1	40	8.24e-09	5.04e-08
	Pathogenic Escherichia coli infection	55	12.6	32	1.58e-08	9.46e-08
	HIF-1 signaling pathway	100	22.8	48	2.45e-08	1.44e-07
	Adherens junction	72	16.4	38	2.84e-08	1.64e-07
	Necroptosis	162	37	68	3.37e-08	1.91e-07
	T cell receptor signaling pathway	101	23.1	48	3.65e-08	2.04e-07
	Prion diseases	35	7.99	23	7.13e-08	3.91e-07
	Leishmaniasis	74	16.9	38	7.44e-08	4.01e-07
	Apoptosis - multiple species	33	7.54	22	9.37e-08	4.96e-07
	Adipocytokine signaling pathway	69	15.8	36	9.68e-08	5.05e-07
	Th1 and Th2 cell differentiation	92	21	44	1.07e-07	5.44e-07
	Melanoma	72	16.4	37	1.08e-07	5.44e-07
	AMPK signaling pathway	120	27.4	52	4.2e-07	2.09e-06
	RIG-I-like receptor signaling pathway	70	16	35	5.61e-07	2.7e-06
	Prolactin signaling pathway	70	16	35	5.61e-07	2.7e-06
	Chemokine signaling pathway	190	43.4	73	7.39e-07	3.47e-06
	Mitophagy - animal	65	14.8	33	7.53e-07	3.47e-06
	Shigellosis	65	14.8	33	7.53e-07	3.47e-06
	Toll-like receptor signaling pathway	104	23.8	46	9.6e-07	4.36e-06
	Longevity regulating pathway	89	20.3	41	1.02e-06	4.55e-06
	Protein processing in endoplasmic reticulum	165	37.7	65	1.08e-06	4.75e-06
	Breast cancer	147	33.6	59	1.64e-06	7.15e-06
	Notch signaling pathway	48	11	26	2.33e-06	1e-05
	RNA transport	165	37.7	64	2.43e-06	1.03e-05
	Non-alcoholic fatty liver disease (NAFLD)	149	34	59	2.76e-06	1.14e-05
	Epithelial cell signaling in Helicobacter pylori infection	68	15.5	33	2.77e-06	1.14e-05
	Amoebiasis	96	21.9	42	3.99e-06	1.62e-05
	Homologous recombination	41	9.36	23	4.03e-06	1.62e-05
	Legionellosis	55	12.6	28	4.83e-06	1.92e-05
	Platinum drug resistance	73	16.7	34	6.24e-06	2.45e-05
	Insulin resistance	108	24.7	45	8.83e-06	3.42e-05
	NOD-like receptor signaling pathway	178	40.7	66	1.02e-05	3.89e-05
	Sphingolipid signaling pathway	119	27.2	48	1.29e-05	4.88e-05
	Pertussis	76	17.4	34	1.84e-05	6.87e-05
	B cell receptor signaling pathway	71	16.2	32	2.67e-05	9.82e-05
	Longevity regulating pathway - multiple species	62	14.2	29	2.69e-05	9.82e-05
	Tuberculosis	179	40.9	64	5.09e-05	0.000184
	Jak-STAT signaling pathway	162	37	59	5.42e-05	0.000194
	Signaling pathways regulating pluripotency of stem cells	139	31.7	52	6.59e-05	0.000233
	TGF-beta signaling pathway	92	21	37	0.000133	0.000464
	Bacterial invasion of epithelial cells	74	16.9	31	0.000191	0.000659
	Ras signaling pathway	232	53	75	0.000488	0.00166
	Autophagy - animal	128	29.2	46	0.00049	0.00166
	Endocytosis	244	55.7	78	0.000555	0.00186
	Central carbon metabolism in cancer	65	14.8	27	0.00057	0.00189
	Leukocyte transendothelial migration	112	25.6	41	0.000633	0.00207
	Hedgehog signaling pathway	47	10.7	21	0.000733	0.00238
	Tight junction	170	38.8	57	0.000843	0.00271
	Fanconi anemia pathway	54	12.3	23	0.000946	0.00301
	DNA replication	36	8.22	17	0.00108	0.00342
	mRNA surveillance pathway	91	20.8	34	0.00118	0.00369
	Fc epsilon RI signaling pathway	68	15.5	27	0.0013	0.00401
	Ferroptosis	40	9.14	18	0.00156	0.00478
	Aldosterone-regulated sodium reabsorption	37	8.45	17	0.00158	0.0048
	VEGF signaling pathway	59	13.5	24	0.0016	0.00481
	Dopaminergic synapse	131	29.9	45	0.00165	0.0049
	mTOR signaling pathway	153	34.9	51	0.00178	0.00525
	Nucleotide excision repair	47	10.7	20	0.00202	0.0059
	Hematopoietic cell lineage	97	22.2	35	0.00204	0.0059
	Wnt signaling pathway	158	36.1	52	0.00221	0.00632
	Gap junction	88	20.1	32	0.0027	0.00766
	Amphetamine addiction	68	15.5	26	0.00297	0.00836
	Inflammatory bowel disease (IBD)	65	14.8	25	0.00323	0.00901
Reactome	Pathway	H. sapiens reference list	Genes expected	Genes detected	Nominal p-value	FDR-adjusted p-value
	Cell Cycle Mitotic	411	97	224	1.79e-44	2.51e-41
	Cell Cycle	508	120	256	8.92e-43	6.25e-40
	Mitotic M-M/G1 phases	266	62.8	154	1.58e-34	7.37e-32
	Immune System	1140	269	434	4.3e-34	1.51e-31
	Mitotic G1-G1/S phases	140	33	98	8.53e-32	2.39e-29
	Cell Cycle Checkpoints	131	30.9	92	4.48e-30	1.05e-27
	G1/S Transition	113	26.7	83	1.77e-29	3.55e-27
	M Phase	233	55	129	2.11e-26	3.69e-24
	Separation of Sister Chromatids	186	43.9	110	6.91e-26	1.08e-23
	Mitotic Metaphase and Anaphase	199	47	114	3.94e-25	5.52e-23
	Mitotic Anaphase	198	46.7	113	1e-24	1.28e-22
	APC/C-mediated degradation of cell cycle proteins	89	21	66	4.76e-24	4.99e-22
	Regulation of mitotic cell cycle	89	21	66	4.76e-24	4.99e-22
	S Phase	122	28.8	81	4.98e-24	4.99e-22
	Antigen processing: Ubiquitination & Proteasome degradation	224	52.9	120	6.24e-23	5.83e-21
	Removal of licensing factors from origins	71	16.8	56	7.13e-23	5.88e-21
	Regulation of DNA replication	71	16.8	56	7.13e-23	5.88e-21
	Switching of origins to a post-replicative state	69	16.3	54	8.36e-22	6.17e-20
	Orc1 removal from chromatin	69	16.3	54	8.36e-22	6.17e-20
	Regulation of APC/C activators between G1/S and early anaphase	84	19.8	61	1.62e-21	1.14e-19
	Class I MHC mediated antigen processing & presentation	267	63	133	1.71e-21	1.14e-19
	DNA Replication	102	24.1	69	2.45e-21	1.56e-19
	Adaptive Immune System	654	154	256	5.67e-21	3.45e-19
	Synthesis of DNA	95	22.4	65	1.4e-20	8.17e-19
	Apoptosis	158	37.3	91	1.82e-20	1.02e-18
	DNA Replication Pre-Initiation	80	18.9	57	1.58e-19	8.21e-18
	M/G1 Transition	80	18.9	57	1.58e-19	8.21e-18
	Cytokine Signaling in Immune system	286	67.5	135	3.86e-19	1.93e-17
	Assembly of the pre-replicative complex	63	14.9	48	1.21e-18	5.84e-17
	Activation of APC/C and APC/C:Cdc20 mediated degradation of mitotic proteins	77	18.2	54	4.63e-18	2.16e-16
	Cdc20:Phospho-APC/C mediated degradation of Cyclin A	76	17.9	53	1.41e-17	6e-16
	APC/C:Cdh1 mediated degradation of Cdc20 and other APC/C:Cdh1 targeted proteins in late mitosis/early G1	76	17.9	53	1.41e-17	6e-16
	APC/C:Cdc20 mediated degradation of mitotic proteins	76	17.9	53	1.41e-17	6e-16
	Cyclin A:Cdk2-associated events at S phase entry	66	15.6	48	3.14e-17	1.29e-15
	Cyclin E associated events during G1/S transition	65	15.3	47	9.9e-17	3.97e-15
	Activation of NF-kappaB in B Cells	66	15.6	47	2.66e-16	1.04e-14
	Mitotic Prometaphase	127	30	72	6.34e-16	2.4e-14
	CDT1 association with the CDC6:ORC:origin complex	57	13.5	42	1.44e-15	5.31e-14
	Autodegradation of Cdh1 by Cdh1:APC/C	68	16.1	47	1.73e-15	6.22e-14
	APC/C:Cdc20 mediated degradation of Securin	71	16.8	48	3.38e-15	1.18e-13
	SCF(Skp2)-mediated degradation of p27/p21	58	13.7	42	4.04e-15	1.38e-13
	Degradation of beta-catenin by the destruction complex	65	15.3	45	6.34e-15	2.07e-13
	Signaling by Wnt	65	15.3	45	6.34e-15	2.07e-13
	TRIF-mediated TLR3/TLR4 signaling	87	20.5	54	1.55e-14	4.93e-13
	G1/S DNA Damage Checkpoints	62	14.6	43	2.32e-14	7.23e-13
	MyD88-independent cascade	88	20.8	54	3.1e-14	9.25e-13
	Toll Like Receptor 3 (TLR3) Cascade	88	20.8	54	3.1e-14	9.25e-13
	Signaling by Interleukins	116	27.4	65	3.65e-14	1.07e-12
	Host Interactions of HIV factors	141	33.3	74	6.27e-14	1.79e-12
	Resolution of Sister Chromatid Cohesion	118	27.9	65	1.1e-13	3.08e-12
	Activated TLR4 signalling	100	23.6	58	1.16e-13	3.19e-12
	SCF-beta-TrCP mediated degradation of Emi1	53	12.5	38	1.42e-13	3.84e-12
	Toll Like Receptor 4 (TLR4) Cascade	103	24.3	59	1.52e-13	4.02e-12
	Signaling by the B Cell Receptor (BCR)	199	47	93	3.59e-13	9.32e-12
	Downstream Signaling Events Of B Cell Receptor (BCR)	173	40.8	84	3.76e-13	9.59e-12
	G2/M Checkpoints	48	11.3	35	5.9e-13	1.48e-11
	p53-Dependent G1/S DNA damage checkpoint	59	13.9	40	6.13e-13	1.48e-11
	p53-Dependent G1 DNA Damage Response	59	13.9	40	6.13e-13	1.48e-11
	HIV Infection	214	50.5	97	1.11e-12	2.63e-11
	E2F mediated regulation of DNA replication	35	8.26	28	2.61e-12	6.11e-11
	Destabilization of mRNA by AUF1 (hnRNP D0)	54	12.7	37	2.79e-12	6.4e-11
	Ubiquitin Mediated Degradation of Phosphorylated Cdc25A	52	12.3	36	3.41e-12	7.48e-11
	p53-Independent DNA Damage Response	52	12.3	36	3.41e-12	7.48e-11
	p53-Independent G1/S DNA damage checkpoint	52	12.3	36	3.41e-12	7.48e-11
	Regulation of mRNA Stability by Proteins that Bind AU-rich Elements	88	20.8	51	3.76e-12	8.12e-11
	Ubiquitin-dependent degradation of Cyclin D1	49	11.6	34	1.25e-11	2.57e-10
	CDK-mediated phosphorylation and removal of Cdc6	49	11.6	34	1.25e-11	2.57e-10
	Ubiquitin-dependent degradation of Cyclin D	49	11.6	34	1.25e-11	2.57e-10
	Stabilization of p53	54	12.7	36	1.92e-11	3.89e-10
	Regulation of Apoptosis	59	13.9	38	2.55e-11	5.12e-10
	Vpu mediated degradation of CD4	50	11.8	34	3.02e-11	5.97e-10
	Regulation of activated PAK-2p34 by proteasome mediated degradation	48	11.3	33	3.74e-11	7.28e-10
	Vif-mediated degradation of APOBEC3G	55	13	36	4.3e-11	8.25e-10
	Autodegradation of the E3 ubiquitin ligase COP1	53	12.5	35	5.52e-11	1.05e-09
	Signaling by TGF-beta Receptor Complex	70	16.5	42	6.57e-11	1.23e-09
	Regulation of ornithine decarboxylase (ODC)	49	11.6	33	8.87e-11	1.64e-09
	Activation of ATR in response to replication stress	41	9.68	29	2e-10	3.64e-09
	Toll-Like Receptors Cascades	123	29	61	2.26e-10	4.06e-09
	Cross-presentation of soluble exogenous antigens (endosomes)	48	11.3	32	2.58e-10	4.57e-09
	ER-Phagosome pathway	63	14.9	38	4.33e-10	7.59e-09
	Activation of the pre-replicative complex	32	7.55	24	1.08e-09	1.88e-08
	Transcriptional activity of SMAD2/SMAD3:SMAD4 heterotrimer	43	10.1	29	1.19e-09	2.04e-08
	MyD88:Mal cascade initiated on plasma membrane	81	19.1	44	1.99e-09	3.24e-08
	Toll Like Receptor TLR1:TLR2 Cascade	81	19.1	44	1.99e-09	3.24e-08
	Toll Like Receptor TLR6:TLR2 Cascade	81	19.1	44	1.99e-09	3.24e-08
	Toll Like Receptor 2 (TLR2) Cascade	81	19.1	44	1.99e-09	3.24e-08
	Signaling by NOTCH1 t(7;9)(NOTCH1:M1580_K2555) Translocation Mutant	74	17.5	41	3.23e-09	4.87e-08
	Signaling by NOTCH1 in Cancer	74	17.5	41	3.23e-09	4.87e-08
	Signaling by NOTCH1 PEST Domain Mutants in Cancer	74	17.5	41	3.23e-09	4.87e-08
	FBXW7 Mutants and NOTCH1 in Cancer	74	17.5	41	3.23e-09	4.87e-08
	Signaling by NOTCH1 HD Domain Mutants in Cancer	74	17.5	41	3.23e-09	4.87e-08
	Signaling by NOTCH1 HD+PEST Domain Mutants in Cancer	74	17.5	41	3.23e-09	4.87e-08
	Signaling by NOTCH1	74	17.5	41	3.23e-09	4.87e-08
	Growth hormone receptor signaling	23	5.43	19	3.64e-09	5.43e-08
	Signalling by NGF	290	68.4	112	3.75e-09	5.54e-08
	Constitutive Signaling by NOTCH1 HD+PEST Domain Mutants	52	12.3	32	5.21e-09	7.6e-08
	TRAF6 Mediated Induction of proinflammatory cytokines	62	14.6	36	5.39e-09	7.79e-08
	Disease	945	223	294	6.8e-09	9.74e-08
	Innate Immune System	521	123	178	8.34e-09	1.18e-07
	Toll Like Receptor 10 (TLR10) Cascade	74	17.5	40	1.31e-08	1.8e-07
	Toll Like Receptor 5 (TLR5) Cascade	74	17.5	40	1.31e-08	1.8e-07
	MyD88 cascade initiated on plasma membrane	74	17.5	40	1.31e-08	1.8e-07
	Signaling by ERBB4	152	35.9	67	1.53e-08	2.05e-07
	Toll Like Receptor 7/8 (TLR7/8) Cascade	77	18.2	41	1.54e-08	2.05e-07
	MyD88 dependent cascade initiated on endosome	77	18.2	41	1.54e-08	2.05e-07
	Antigen processing-Cross presentation	78	18.4	41	2.51e-08	3.32e-07
	TRAF6 mediated induction of NFkB and MAP kinases upon TLR7/8 or 9 activation	76	17.9	40	3.55e-08	4.65e-07
	NOTCH1 Intracellular Domain Regulates Transcription	50	11.8	30	3.63e-08	4.71e-07
	Toll Like Receptor 9 (TLR9) Cascade	79	18.6	41	4.05e-08	5.2e-07
	Signaling by SCF-KIT	142	33.5	62	8.14e-08	1.04e-06
	Constitutive Signaling by NOTCH1 PEST Domain Mutants	59	13.9	33	8.23e-08	1.04e-06
	RIG-I/MDA5 mediated induction of IFN-alpha/beta pathways	67	15.8	36	8.57e-08	1.07e-06
	Intrinsic Pathway for Apoptosis	37	8.73	24	1.04e-07	1.29e-06
	TRAF6 mediated NF-kB activation	16	3.78	14	1.17e-07	1.44e-06
	Signaling by PDGF	189	44.6	76	1.95e-07	2.37e-06
	DAI mediated induction of type I IFNs	13	3.07	12	2.95e-07	3.56e-06
	Cyclin D associated events in G1	41	9.68	25	3.27e-07	3.89e-06
	G1 Phase	41	9.68	25	3.27e-07	3.89e-06
	Mitotic Spindle Checkpoint	27	6.37	19	3.36e-07	3.92e-06
	G0 and Early G1	27	6.37	19	3.36e-07	3.92e-06

## Sheet: Supplementary Table 10.
Table S10. Overrepresented GO terms and canonical pathways in the male-specific tumor vs. tumor-adjacent DEGs. Significant terms and pathways were selected based on an FDR-adjusted p-value threshold of 0.01.
GO Biological Process	GO term	H. sapiens reference list	Genes expected	Genes detected	Nominal p-value	FDR-adjusted p-value
	Mitotic cell cycle	968	205	407	2.27e-52	1.86e-49
	Regulation of cell cycle	886	188	375	6.36e-49	2.47e-46
	Viral reproductive process	597	127	284	9.02e-49	2.47e-46
	Interaction with host	426	90.3	219	2.17e-44	4.46e-42
	Negative regulation of cellular metabolic process	1660	353	578	1.48e-42	2.43e-40
	Viral reproduction	803	170	336	2.14e-42	2.93e-40
	Regulation of protein modification process	1250	264	464	3.27e-42	3.83e-40
	Interphase	443	93.9	219	7.01e-41	7.19e-39
	Interphase of mitotic cell cycle	435	92.2	216	1.04e-40	9.5e-39
	Negative regulation of cell cycle	520	110	244	1.4e-40	1.07e-38
	Regulation of cellular protein metabolic process	1560	330	544	1.43e-40	1.07e-38
	Cell cycle phase	1070	227	410	2.51e-40	1.72e-38
	Cell cycle	1860	394	621	9.87e-40	6.22e-38
	Negative regulation of metabolic process	1820	386	609	4.75e-39	2.78e-37
	Positive regulation of cellular metabolic process	2530	536	784	5.22e-38	2.85e-36
	Regulation of protein metabolic process	1820	387	606	7.55e-38	3.87e-36
	Regulation of mitotic cell cycle	351	74.4	182	1.29e-37	6.21e-36
	Cell division	507	107	234	1.78e-37	8.09e-36
	G1/S transition of mitotic cell cycle	209	44.3	129	2.34e-37	1.01e-35
	Negative regulation of protein metabolic process	540	114	244	3.52e-37	1.44e-35
	Chromatin modification	512	109	234	1.24e-36	4.85e-35
	Cell cycle checkpoint	281	59.6	155	2.52e-36	9.41e-35
	Positive regulation of metabolic process	2690	571	817	6.13e-36	2.19e-34
	Cell cycle arrest	428	90.7	205	9.57e-36	3.27e-34
	Negative regulation of cellular protein metabolic process	463	98.1	216	1.76e-35	5.78e-34
	Covalent chromatin modification	320	67.8	167	4.97e-35	1.57e-33
	Histone modification	312	66.1	164	6.45e-35	1.96e-33
	Cell cycle process	1420	300	489	7.38e-35	2.16e-33
	Positive regulation of cellular protein metabolic process	968	205	366	1.01e-34	2.87e-33
	Positive regulation of protein metabolic process	1080	230	398	1.26e-34	3.45e-33
	Chromosome organization	878	186	340	1.36e-34	3.6e-33
	Positive regulation of transcription from RNA polymerase II promoter	800	170	315	1.35e-33	3.45e-32
	Positive regulation of protein modification process	867	184	334	1.87e-33	4.65e-32
	Chromatin organization	637	135	265	7.61e-33	1.84e-31
	Regulation of transcription from RNA polymerase II promoter	1610	341	529	1.92e-31	4.49e-30
	S phase	153	32.4	99	2.18e-31	4.96e-30
	S phase of mitotic cell cycle	144	30.5	94	2.58e-30	5.72e-29
	Mitotic cell cycle checkpoint	149	31.6	96	2.98e-30	6.43e-29
	Protein catabolic process	644	136	260	9.81e-30	2.06e-28
	Protein polyubiquitination	177	37.5	106	2.76e-29	5.66e-28
	Protein modification process	3290	698	933	3.78e-29	7.56e-28
	Positive regulation of transcription DNA_dependent	1260	267	429	6.26e-29	1.19e-27
	Positive regulation of transcription DNA_dependent	1260	267	429	6.26e-29	1.19e-27
	Macromolecule catabolic process	1070	227	378	1.06e-28	1.94e-27
	Macromolecule catabolic process	1070	227	378	1.06e-28	1.94e-27
	Positive regulation of RNA metabolic process	1330	282	448	1.17e-28	2.09e-27
	Positive regulation of nucleobase_containing compound metabolic process	1490	316	489	1.24e-28	2.13e-27
	Mitosis	420	89	189	1.25e-28	2.13e-27
	Cellular protein catabolic process	518	110	219	2.29e-28	3.83e-27
	Negative regulation of nucleobase_containing compound metabolic process	1130	240	393	2.77e-28	4.55e-27
	Negative regulation of transcription from RNA polymerase II promoter	552	117	229	3.22e-28	5.18e-27
	Cellular macromolecule catabolic process	849	180	315	4.08e-28	6.44e-27
	Protein modification by small protein conjugation	713	151	276	5.18e-28	8.01e-27
	M phase of mitotic cell cycle	447	94.7	195	2.15e-27	3.26e-26
	Transcription from RNA polymerase II promoter	1930	409	596	2.61e-27	3.88e-26
	Protein ubiquitination	658	139	258	3.43e-27	5.02e-26
	Negative regulation of biosynthetic process	1240	263	419	4.06e-27	5.85e-26
	Multi_organism process	1710	362	538	9.64e-27	1.36e-25
	Negative regulation of cellular biosynthetic process	1220	259	412	1.37e-26	1.91e-25
	Positive regulation of catalytic activity	1070	227	371	1.5e-26	2.06e-25
	Cell proliferation	1900	403	584	7.05e-26	9.48e-25
	Negative regulation of transcription DNA_dependent	987	209	346	1.26e-25	1.64e-24
	Negative regulation of transcription DNA_dependent	987	209	346	1.26e-25	1.64e-24
	Negative regulation of RNA metabolic process	1020	217	356	1.29e-25	1.65e-24
	Regulation of catalytic activity	1730	367	540	1.39e-25	1.76e-24
	Regulation of kinase activity	743	157	278	1.76e-25	2.19e-24
	Regulation of transferase activity	768	163	285	1.85e-25	2.27e-24
	Macromolecule modification	3430	727	947	3.43e-25	4.13e-24
	Regulation of protein kinase activity	698	148	264	5.04e-25	5.99e-24
	Regulation of organelle organization	589	125	232	8.1e-25	9.49e-24
	Regulation of cellular component organization	1520	323	483	1.95e-24	2.25e-23
	Regulation of cell proliferation	1430	303	456	9.08e-24	1.03e-22
	Organelle organization	2820	597	794	3.27e-23	3.67e-22
	Regulation of phosphorylation	1070	226	357	2.51e-22	2.78e-21
	Reproduction	1860	393	557	3.98e-22	4.33e-21
	Regulation of molecular function	2250	476	653	4.02e-22	4.33e-21
	Regulation of protein phosphorylation	987	209	335	4.21e-22	4.48e-21
	Response to hormone stimulus	751	159	270	8.2e-22	8.62e-21
	Reproductive process	1740	370	528	9.13e-22	9.48e-21
	Regulation of programmed cell death	1550	329	480	1.03e-21	1.06e-20
	Regulation of apoptotic process	1540	325	475	1.36e-21	1.38e-20
	Macromolecular complex assembly	1120	238	368	2.62e-21	2.62e-20
	Peptidyl_amino acid modification	739	157	265	3.08e-21	3.05e-20
	Negative regulation of catalytic activity	568	120	216	6.36e-21	6.21e-20
	Signal transduction in response to DNA damage	129	27.3	76	9.35e-21	9.02e-20
	M phase	671	142	242	8.15e-20	7.77e-19
	Negative regulation of apoptotic process	679	144	243	2.12e-19	1.98e-18
	Negative regulation of apoptotic process	679	144	243	2.12e-19	1.98e-18
	Negative regulation of programmed cell death	691	146	246	2.71e-19	2.49e-18
	Regulation of mitosis	99	21	62	4.48e-19	4.08e-18
	Negative regulation of cellular process	4110	870	1070	4.58e-19	4.13e-18
	DNA damage response signal transduction by p53 class mediator	117	24.8	69	5.29e-19	4.72e-18
	Cellular response to stress	1620	344	486	8.53e-19	7.52e-18
	Protein phosphorylation	1480	315	449	2.8e-18	2.45e-17
	Negative regulation of cellular component organization	370	78.4	151	3.94e-18	3.4e-17
	Response to endogenous stimulus	1360	289	418	4.09e-18	3.49e-17
	Transmembrane receptor protein tyrosine kinase signaling pathway	782	166	265	1.8e-17	1.52e-16
	Protein complex assembly	861	182	286	1.84e-17	1.54e-16
	Positive regulation of cellular component organization	560	119	204	2.21e-17	1.83e-16
	Regulation of chromosome organization	122	25.9	68	5.92e-17	4.85e-16
	Response to organic substance	2500	530	687	7.91e-17	6.42e-16
	Negative regulation of cell proliferation	585	124	209	1.03e-16	8.31e-16
	DNA damage checkpoint	143	30.3	75	1.46e-16	1.16e-15
	DNA integrity checkpoint	152	32.2	78	1.84e-16	1.45e-15
	Positive regulation of protein phosphorylation	681	144	234	2.64e-16	2.06e-15
	DNA replication	346	73.3	139	4.16e-16	3.22e-15
	Response to hypoxia	245	51.9	108	4.56e-16	3.5e-15
	Response to abiotic stimulus	876	186	285	4.65e-16	3.53e-15
	Immune system development	722	153	244	5.46e-16	4.11e-15
	Positive regulation of phosphorylation	697	148	237	6.68e-16	4.98e-15
	Nuclear transport	392	83.1	152	6.9e-16	5.1e-15
	Transcription initiation from RNA polymerase II promoter	219	46.4	99	1.03e-15	7.55e-15
	Regulation of DNA metabolic process	235	49.8	104	1.16e-15	8.4e-15
	Nucleocytoplasmic transport	388	82.2	150	1.45e-15	1.05e-14
	Hematopoietic or lymphoid organ development	679	144	231	1.5e-15	1.07e-14
	Apoptotic process	2130	451	592	2.04e-15	1.43e-14
	Apoptotic process	2130	451	592	2.04e-15	1.43e-14
	Enzyme linked receptor protein signaling pathway	1180	249	359	2.31e-15	1.61e-14
	Programmed cell death	2160	457	598	2.44e-15	1.68e-14
	Phosphorylation	1680	356	483	2.75e-15	1.88e-14
GO Molecular Function	GO term	H. sapiens reference list	Genes expected	Genes detected	Nominal p-value	FDR-adjusted p-value
	Enzyme binding	1200	241	474	2.26e-59	8.76e-57
	Kinase binding	418	84	201	7.2e-39	1.4e-36
	Protein kinase binding	376	75.5	184	6.37e-37	8.23e-35
	Positive regulation of transcription DNA_dependent	1260	253	429	1.76e-34	1.71e-32
	Transcription from RNA polymerase II promoter	1930	388	596	3.56e-34	2.76e-32
	Transcription factor binding	509	102	218	1.16e-32	7.53e-31
	Negative regulation of transcription DNA_dependent	987	198	346	3.49e-30	1.94e-28
	Chromatin binding	338	67.9	156	7.77e-28	3.77e-26
	Protein binding transcription factor activity	600	121	219	1.16e-21	4.99e-20
	Sequence_specific DNA binding	732	147	254	1.79e-21	6.93e-20
	Transcription cofactor activity	552	111	205	2.36e-21	8.32e-20
	ATP binding	1490	299	433	9.78e-19	3.16e-17
	Small conjugating protein ligase activity	313	62.9	129	5.07e-18	1.4e-16
	Small conjugating protein ligase activity	313	62.9	129	5.07e-18	1.4e-16
	Adenyl ribonucleotide binding	1530	307	436	2.62e-17	6.79e-16
	Adenyl nucleotide binding	1530	307	436	4.33e-17	1.05e-15
	Ubiquitin_protein ligase activity	291	58.5	120	7.12e-17	1.57e-15
	Protein complex binding	339	68.1	134	7.29e-17	1.57e-15
	Acid_amino acid ligase activity	349	70.1	134	1.16e-15	2.38e-14
	Purine ribonucleotide binding	1890	380	511	3.98e-15	7.72e-14
	Transcription coactivator activity	312	62.7	122	4.7e-15	8.68e-14
	Identical protein binding	910	183	278	6.35e-15	1.12e-13
	Purine nucleotide binding	1900	381	511	7.43e-15	1.25e-13
	Ligase activity forming carbon_nitrogen bonds	393	78.9	142	5.19e-14	8.38e-13
	Ligase activity	572	115	188	1.56e-13	2.43e-12
	Nucleotide binding	2470	496	627	1.17e-12	1.74e-11
	Transcription corepressor activity	208	41.8	83	3.33e-11	4.74e-10
	Protein domain specific binding	560	112	177	3.42e-11	4.74e-10
	Small conjugating protein binding	75	15.1	40	1.67e-10	2.24e-09
	Hormone receptor binding	176	35.4	71	4.91e-10	6.36e-09
	Steroid hormone receptor binding	69	13.9	37	6.6e-10	8.26e-09
	Ubiquitin binding	63	12.7	34	2.6e-09	3.15e-08
	Structure_specific DNA binding	242	48.6	87	5.51e-09	6.48e-08
	Histone deacetylase binding	65	13.1	34	7.58e-09	8.64e-08
	Protein N_terminus binding	86	17.3	41	7.98e-09	8.85e-08
	Histone methyltransferase activity	60	12.1	32	1.12e-08	1.21e-07
	Receptor signaling protein activity	110	22.1	48	1.63e-08	1.71e-07
	Protein dimerization activity	996	200	270	1.9e-08	1.94e-07
	Protein heterodimerization activity	374	75.1	119	3.96e-08	3.93e-07
	Telomeric DNA binding	17	3.42	14	6.22e-08	6.03e-07
	Protein homodimerization activity	573	115	167	8.22e-08	7.78e-07
	Nuclear hormone receptor binding	153	30.7	59	9.57e-08	8.84e-07
	Protein C_terminus binding	160	32.1	59	5.75e-07	5.19e-06
	Tubulin binding	180	36.2	63	1.95e-06	1.72e-05
	Kinase regulator activity	144	28.9	53	2.26e-06	1.95e-05
	Protein binding bridging	135	27.1	50	3.52e-06	2.97e-05
	DNA_dependent ATPase activity	80	16.1	34	4.02e-06	3.32e-05
	Insulin_like growth factor receptor binding	14	2.81	11	4.2e-06	3.39e-05
	Receptor signaling protein serine/threonine kinase activity	52	10.4	25	5.39e-06	4.27e-05
	Structural constituent of cytoskeleton	78	15.7	33	6.24e-06	4.84e-05
	Protein methyltransferase activity	86	17.3	35	9.38e-06	7.14e-05
	Growth factor binding	125	25.1	46	1.03e-05	7.72e-05
	Binding bridging	148	29.7	52	1.31e-05	9.6e-05
	Phosphatase binding	116	23.3	43	1.61e-05	0.000116
	SMAD binding	68	13.7	29	1.86e-05	0.000132
	Single_stranded DNA binding	65	13.1	28	2.06e-05	0.000143
	RNA polymerase II distal enhancer sequence_specific DNA binding transcription factor activity	110	22.1	41	2.16e-05	0.000147
	Regulation of DNA_dependent transcription elongation	37	7.43	19	2.22e-05	0.000148
	Steroid hormone receptor activity	56	11.2	25	2.71e-05	0.000178
	Double_stranded DNA binding	149	29.9	51	3.55e-05	0.000229
	DNA binding	2760	554	630	4.06e-05	0.000258
	Protein phosphatase binding	74	14.9	30	4.35e-05	0.000272
	Microtubule binding	115	23.1	41	7.1e-05	0.000437
	Protein serine/threonine kinase activity	572	115	152	7.95e-05	0.000476
	Protein kinase regulator activity	123	24.7	43	8.1e-05	0.000476
	S_adenosylmethionine_dependent methyltransferase activity	123	24.7	43	8.1e-05	0.000476
	N_methyltransferase activity	84	16.9	32	0.000103	0.000597
	Ligand_activated sequence_specific DNA binding RNA polymerase II transcription factor activity	57	11.5	24	0.000122	0.000698
	Protein tyrosine phosphatase activity	119	23.9	41	0.000169	0.000949
	ATP_dependent DNA helicase activity	36	7.23	17	0.000226	0.00125
	Non_membrane spanning protein tyrosine kinase activity	46	9.24	20	0.000263	0.00142
	Ras GTPase binding	125	25.1	42	0.000264	0.00142
	Structural molecule activity	666	134	170	0.000286	0.00152
	MAP kinase kinase kinase activity	19	3.82	11	0.000319	0.00167
	Heparin binding	130	26.1	43	0.00033	0.00171
	Helicase activity	176	35.4	54	0.000527	0.00269
	Histone acetyltransferase activity	52	10.4	21	0.000627	0.00316
	Unfolded protein binding	130	26.1	42	0.000667	0.00332
	ATP_dependent helicase activity	112	22.5	37	0.000853	0.00416
	Cytokine receptor binding	266	53.4	75	0.00086	0.00416
	SH2 domain binding	33	6.63	15	0.000868	0.00416
	Protein kinase inhibitor activity	47	9.44	19	0.00111	0.00517
	Collagen binding	47	9.44	19	0.00111	0.00517
	DNA helicase activity	54	10.8	21	0.00112	0.00519
	Glycosaminoglycan binding	178	35.8	53	0.00127	0.00575
	Ribonucleoprotein complex binding	58	11.7	22	0.00127	0.00575
	Kinase inhibitor activity	51	10.2	20	0.0013	0.00577
	Small GTPase binding	138	27.7	43	0.00132	0.00577
	GTPase binding	150	30.1	46	0.00132	0.00577
	Protein serine/threonine/tyrosine kinase activity	38	7.63	16	0.00161	0.00696
	RNA_dependent ATPase activity	22	4.42	11	0.00164	0.00698
	Drug binding	85	17.1	29	0.0017	0.00718
	Single_stranded RNA binding	42	8.44	17	0.00196	0.00817
	Damaged DNA binding	46	9.24	18	0.00229	0.00945
	Beta_tubulin binding	26	5.22	12	0.00241	0.00986
GO Cellular Context	GO term	H. sapiens reference list	Genes expected	Genes detected	Nominal p-value	FDR-adjusted p-value
	Nucleoplasm	1820	343	669	5.85e-82	1.32e-79
	Organelle lumen	3380	637	1020	4.71e-74	4.4e-72
	Membrane_enclosed lumen	3440	648	1040	5.87e-74	4.4e-72
	Cytosol	2660	501	856	1.05e-73	5.9e-72
	Nuclear lumen	2690	506	854	1.63e-70	7.34e-69
	Nuclear part	3330	627	969	1.35e-59	5.04e-58
	Macromolecular complex	4800	903	1260	2.02e-53	6.5e-52
	Protein complex	4050	763	1100	2.27e-52	6.39e-51
	Chromosome	784	148	312	9.99e-45	2.5e-43
	Chromosomal part	670	126	272	8.46e-41	1.9e-39
	Nucleoplasm part	910	171	327	3.48e-36	7.11e-35
	Nuclear chromosome	320	60.2	158	9.26e-36	1.74e-34
	Nuclear chromosome part	273	51.4	141	9.38e-35	1.62e-33
	Nucleus	7600	1430	1720	2.86e-30	4.59e-29
	Chromatin	326	61.3	146	2.1e-27	3.15e-26
	Transcription factor complex	303	57	133	4.66e-24	6.55e-23
	Nuclear chromatin	159	29.9	86	1.83e-23	2.43e-22
	Non_membrane_bounded organelle	3940	742	950	1.37e-21	1.63e-20
	Intracellular non_membrane_bounded organelle	3940	742	950	1.37e-21	1.63e-20
	Condensed chromosome	193	36.3	92	5.52e-20	6.21e-19
	Spindle	261	49.1	112	1.59e-19	1.7e-18
	Ubiquitin ligase complex	165	31.1	79	1.7e-17	1.74e-16
	Nuclear ubiquitin ligase complex	26	4.89	24	7.92e-16	7.75e-15
	Chromosome centromeric region	198	37.3	86	1.09e-15	1.02e-14
	Perinuclear region of cytoplasm	475	89.4	156	1.04e-13	9.35e-13
	Nuclear body	295	55.5	108	3.45e-13	2.98e-12
	Microtubule cytoskeleton	1120	210	305	4.86e-13	4.05e-12
	Microtubule organizing center	543	102	167	7.12e-12	5.72e-11
	Nucleolus	652	123	193	7.44e-12	5.78e-11
	Centrosome	412	77.5	133	2.72e-11	2.04e-10
	Kinetochore	149	28	62	9.39e-11	6.81e-10
	Spindle pole	101	19	47	1.89e-10	1.33e-09
	PML body	77	14.5	38	1.27e-09	8.64e-09
	Proteasome complex	117	22	50	2.02e-09	1.34e-08
	Microtubule	352	66.2	111	5.29e-09	3.4e-08
	Nuclear matrix	87	16.4	40	6.49e-09	4.05e-08
	Cytosolic part	204	38.4	72	1.74e-08	1.06e-07
	Pore complex	103	19.4	44	1.87e-08	1.11e-07
	Condensed nuclear chromosome	73	13.7	34	5.86e-08	3.38e-07
	Histone deacetylase complex	53	9.97	27	1.34e-07	7.53e-07
	Cytoskeletal part	1570	296	374	1.66e-07	9.11e-07
	Intracellular organelle part	8620	1620	1750	4.01e-07	2.15e-06
	Replication fork	50	9.41	25	6.16e-07	3.22e-06
	Cytoskeleton	2200	414	496	1.27e-06	6.47e-06
	Neuron projection	685	129	177	2.36e-06	1.18e-05
	Nuclear pore	86	16.2	34	6.12e-06	2.99e-05
	Spindle microtubule	43	8.09	21	7.83e-06	3.75e-05
	Ribonucleoprotein complex	681	128	173	9.09e-06	4.26e-05
	Organelle part	8790	1650	1760	1.02e-05	4.7e-05
	Mitochondrial outer membrane	133	25	46	1.15e-05	5.17e-05
	Outer membrane	163	30.7	53	1.95e-05	8.59e-05
	Extracellular space	901	170	218	2.22e-05	9.63e-05
	Nuclear speck	152	28.6	50	2.33e-05	9.67e-05
	Organelle outer membrane	156	29.4	51	2.35e-05	9.67e-05
	Cell surface	518	97.5	135	2.36e-05	9.67e-05
	Membrane raft	189	35.6	59	2.69e-05	0.000108
	Cell cortex	195	36.7	60	3.72e-05	0.000147
	Eukaryotic translation initiation factor 3 complex	17	3.2	11	4.14e-05	0.000161
	Spliceosomal complex	161	30.3	51	6.01e-05	0.000229
	Dendrite	342	64.4	92	0.000137	0.000514
	Nuclear replication fork	28	5.27	14	0.000189	0.000696
	Nuclear envelope	387	72.8	101	0.000227	0.000824
	Adherens junction	212	39.9	61	0.000263	0.000938
	External side of plasma membrane	204	38.4	59	0.000283	0.000996
	Endoplasmic reticulum lumen	175	32.9	52	0.00031	0.00107
	DNA_directed RNA polymerase II holoenzyme	93	17.5	31	0.000604	0.00206
	Cell body	290	54.6	77	0.000698	0.00234
	Focal adhesion	132	24.8	40	0.000955	0.00316
	Cell_substrate adherens junction	138	26	41	0.00127	0.00415
	Nuclear membrane	207	39	57	0.00132	0.00423
	Cell_substrate junction	147	27.7	43	0.00139	0.00439
	Kinesin complex	24	4.52	11	0.00227	0.0071
	Site of polarized growth	96	18.1	30	0.00232	0.00716
	Growth cone	92	17.3	29	0.00236	0.00717
	DNA_directed RNA polymerase complex	105	19.8	32	0.00265	0.00784
	Nuclear DNA_directed RNA polymerase complex	105	19.8	32	0.00265	0.00784
	Extrinsic to membrane	135	25.4	39	0.00287	0.00839
	RNA polymerase complex	106	19.9	32	0.00312	0.00901
KEGG	Pathway	H. sapiens reference list	Genes expected	Genes detected	Nominal p-value	FDR-adjusted p-value
	Cell cycle	124	29.8	108	1.2e-50	3.83e-48
	Pathways in cancer	530	128	254	1.87e-35	2.97e-33
	HTLV-I infection	219	52.7	136	6.24e-34	6.61e-32
	Hepatitis B	163	39.2	103	8.84e-27	7.03e-25
	Ubiquitin mediated proteolysis	137	33	91	3.86e-26	2.45e-24
	Viral carcinogenesis	201	48.4	116	4.9e-25	2.6e-23
	Epstein-Barr virus infection	201	48.4	114	9.71e-24	4.41e-22
	Transcriptional misregulation in cancer	186	44.8	107	5.17e-23	2.05e-21
	MAPK signaling pathway	295	71	143	1.32e-20	4.68e-19
	Chronic myeloid leukemia	76	18.3	56	6.88e-20	2.19e-18
	PI3K-Akt signaling pathway	354	85.2	161	1.47e-19	4.25e-18
	Prostate cancer	97	23.3	65	2.61e-19	6.91e-18
	Cellular senescence	160	38.5	91	2.84e-19	6.94e-18
	Small cell lung cancer	93	22.4	61	1.68e-17	3.81e-16
	Proteoglycans in cancer	201	48.4	101	3.5e-16	7.43e-15
	Measles	138	33.2	77	7.44e-16	1.47e-14
	Pancreatic cancer	75	18	51	7.86e-16	1.47e-14
	TNF signaling pathway	110	26.5	65	3.11e-15	5.5e-14
	Toxoplasmosis	113	27.2	66	4.25e-15	7.11e-14
	Apoptosis	136	32.7	74	1.67e-14	2.65e-13
	Endocrine resistance	98	23.6	59	1.86e-14	2.81e-13
	FoxO signaling pathway	132	31.8	72	3.21e-14	4.64e-13
	Proteasome	45	10.8	35	4.06e-14	5.62e-13
	Focal adhesion	199	47.9	96	5.19e-14	6.87e-13
	Kaposi's sarcoma-associated herpesvirus infection	186	44.8	91	8.37e-14	1.05e-12
	IL-17 signaling pathway	93	22.4	56	8.56e-14	1.05e-12
	Acute myeloid leukemia	66	15.9	44	2.31e-13	2.72e-12
	Osteoclast differentiation	128	30.8	69	2.4e-13	2.73e-12
	Colorectal cancer	86	20.7	52	5.28e-13	5.79e-12
	p53 signaling pathway	72	17.3	46	6.82e-13	7.23e-12
	Non-small cell lung cancer	66	15.9	43	1.44e-12	1.48e-11
	Chagas disease (American trypanosomiasis)	103	24.8	58	1.72e-12	1.71e-11
	Renal cell carcinoma	69	16.6	44	2.4e-12	2.31e-11
	Progesterone-mediated oocyte maturation	99	23.8	56	3.25e-12	3.04e-11
	Endometrial cancer	58	14	39	3.58e-12	3.26e-11
	Melanoma	72	17.3	45	3.79e-12	3.35e-11
	Bladder cancer	41	9.87	31	4.52e-12	3.89e-11
	NF-kappa B signaling pathway	100	24.1	56	5.68e-12	4.63e-11
	AGE-RAGE signaling pathway in diabetic complications	100	24.1	56	5.68e-12	4.63e-11
	Thyroid hormone signaling pathway	116	27.9	62	6.55e-12	5.21e-11
	Hepatitis C	155	37.3	76	8.49e-12	6.59e-11
	Neurotrophin signaling pathway	119	28.6	62	2.79e-11	2.11e-10
	Fluid shear stress and atherosclerosis	139	33.5	69	3.85e-11	2.85e-10
	Th17 cell differentiation	107	25.8	57	5.57e-11	4.02e-10
	Oocyte meiosis	125	30.1	63	1.21e-10	8.57e-10
	Influenza A	167	40.2	77	2.71e-10	1.87e-09
	EGFR tyrosine kinase inhibitor resistance	79	19	45	3.26e-10	2.2e-09
	Estrogen signaling pathway	138	33.2	66	7.79e-10	5.16e-09
	HIF-1 signaling pathway	100	24.1	52	1.22e-09	7.94e-09
	Chemokine signaling pathway	190	45.7	83	1.47e-09	9.32e-09
	Insulin signaling pathway	137	33	65	1.59e-09	9.9e-09
	Breast cancer	147	35.4	68	2.56e-09	1.55e-08
	Glioma	75	18	42	2.59e-09	1.55e-08
	Thyroid cancer	37	8.9	26	3.54e-09	2.08e-08
	Hippo signaling pathway	154	37.1	70	3.78e-09	2.18e-08
	ErbB signaling pathway	85	20.5	45	7.69e-09	4.37e-08
	Adherens junction	72	17.3	40	8.47e-09	4.73e-08
	Th1 and Th2 cell differentiation	92	22.1	47	1.6e-08	8.79e-08
	T cell receptor signaling pathway	101	24.3	50	2.16e-08	1.16e-07
	Leishmaniasis	74	17.8	40	2.42e-08	1.28e-07
	Prion diseases	35	8.42	24	3.07e-08	1.6e-07
	Pathogenic Escherichia coli infection	55	13.2	32	6.01e-08	3.08e-07
	Prolactin signaling pathway	70	16.8	37	1.75e-07	8.82e-07
	Apoptosis - multiple species	33	7.94	22	2.53e-07	1.26e-06
	Amoebiasis	96	23.1	46	2.71e-07	1.33e-06
	B cell receptor signaling pathway	71	17.1	37	2.81e-07	1.35e-06
	Rap1 signaling pathway	206	49.6	81	6.05e-07	2.84e-06
	Ras signaling pathway	232	55.8	89	6.08e-07	2.84e-06
	Necroptosis	162	39	67	6.82e-07	3.14e-06
	Shigellosis	65	15.6	34	7.6e-07	3.45e-06
	Toll-like receptor signaling pathway	104	25	47	1.69e-06	7.53e-06
	Sphingolipid signaling pathway	119	28.6	52	1.7e-06	7.53e-06
	AMPK signaling pathway	120	28.9	52	2.31e-06	1.01e-05
	Pertussis	76	18.3	37	2.45e-06	1.05e-05
	Epithelial cell signaling in Helicobacter pylori infection	68	16.4	34	2.92e-06	1.24e-05
	RIG-I-like receptor signaling pathway	70	16.8	34	6.65e-06	2.78e-05
	Platinum drug resistance	73	17.6	35	7.06e-06	2.91e-05
	Protein processing in endoplasmic reticulum	165	39.7	65	7.21e-06	2.94e-05
	Homologous recombination	41	9.87	23	1.03e-05	4.16e-05
	Adipocytokine signaling pathway	69	16.6	33	1.37e-05	5.45e-05
	Insulin resistance	108	26	46	1.52e-05	5.96e-05
	Notch signaling pathway	48	11.6	25	2.44e-05	9.35e-05
	Endocytosis	244	58.7	87	2.44e-05	9.35e-05
	Mitophagy - animal	65	15.6	31	2.67e-05	9.98e-05
	Central carbon metabolism in cancer	65	15.6	31	2.67e-05	9.98e-05
	Longevity regulating pathway	89	21.4	39	3.06e-05	0.000113
	Signaling pathways regulating pluripotency of stem cells	139	33.5	55	3.1e-05	0.000113
	Type II diabetes mellitus	46	11.1	24	3.41e-05	0.000123
	Legionellosis	55	13.2	27	4.61e-05	0.000165
	Gap junction	88	21.2	38	5.71e-05	0.000202
	NOD-like receptor signaling pathway	178	42.8	66	5.97e-05	0.000209
	RNA transport	165	39.7	62	6.31e-05	0.000218
	Lysine degradation	59	14.2	28	7.25e-05	0.000248
	TGF-beta signaling pathway	92	22.1	39	7.52e-05	0.000252
	Longevity regulating pathway - multiple species	62	14.9	29	7.54e-05	0.000252
	Bacterial invasion of epithelial cells	74	17.8	33	8.07e-05	0.000267
	Tuberculosis	179	43.1	65	0.000139	0.000454
	Regulation of actin cytoskeleton	214	51.5	75	0.000164	0.000533
	Dopaminergic synapse	131	31.5	50	0.000202	0.000649
	Leukocyte transendothelial migration	112	27	44	0.000226	0.000719
	Jak-STAT signaling pathway	162	39	59	0.000253	0.000797
	Complement and coagulation cascades	79	19	33	0.000364	0.00114
	Autophagy - animal	128	30.8	48	0.000433	0.00134
	Fc epsilon RI signaling pathway	68	16.4	29	0.000539	0.00165
	VEGF signaling pathway	59	14.2	26	0.000563	0.00171
	Hematopoietic cell lineage	97	23.3	38	0.000629	0.00189
	Long-term depression	60	14.4	26	0.000769	0.00229
	Fanconi anemia pathway	54	13	24	0.000782	0.0023
	Non-alcoholic fatty liver disease (NAFLD)	149	35.9	53	0.000968	0.0028
	Aldosterone-regulated sodium reabsorption	37	8.9	18	0.000969	0.0028
	Salmonella infection	86	20.7	34	0.000985	0.00282
	Platelet activation	124	29.8	45	0.00143	0.00401
	Viral myocarditis	59	14.2	25	0.00143	0.00401
	Hedgehog signaling pathway	47	11.3	21	0.00151	0.00421
	MicroRNAs in cancer	299	72	94	0.00188	0.00519
	mTOR signaling pathway	153	36.8	53	0.00191	0.00524
	DNA replication	36	8.66	17	0.00201	0.00547
	GnRH signaling pathway	93	22.4	35	0.0023	0.00619
	Wnt signaling pathway	158	38	54	0.00244	0.00652
	Antigen processing and presentation	77	18.5	30	0.00249	0.0066
Reactome	Pathway	H. sapiens reference list	Genes expected	Genes detected	Nominal p-value	FDR-adjusted p-value
	Cell Cycle Mitotic	411	103	230	8.8e-44	1.07e-40
	Cell Cycle	508	127	266	1.52e-43	1.07e-40
	Mitotic M-M/G1 phases	266	66.4	157	1.92e-33	8.99e-31
	Mitotic G1-G1/S phases	140	35	102	3e-33	1.05e-30
	Immune System	1140	284	447	3.35e-32	9.39e-30
	Cell Cycle Checkpoints	131	32.7	94	7.66e-30	1.79e-27
	G1/S Transition	113	28.2	84	1.4e-28	2.8e-26
	M Phase	233	58.2	132	9.03e-26	1.58e-23
	Separation of Sister Chromatids	186	46.4	111	2.28e-24	3.55e-22
	Adaptive Immune System	654	163	275	3.81e-24	5.34e-22
	Mitotic Metaphase and Anaphase	199	49.7	115	1.52e-23	1.64e-21
	APC/C-mediated degradation of cell cycle proteins	89	22.2	67	1.52e-23	1.64e-21
	Regulation of mitotic cell cycle	89	22.2	67	1.52e-23	1.64e-21
	Mitotic Anaphase	198	49.4	114	3.66e-23	3.67e-21
	S Phase	122	30.5	82	4.04e-23	3.78e-21
	Removal of licensing factors from origins	71	17.7	57	1.13e-22	9.32e-21
	Regulation of DNA replication	71	17.7	57	1.13e-22	9.32e-21
	Apoptosis	158	39.4	96	5.25e-22	4.09e-20
	Switching of origins to a post-replicative state	69	17.2	55	1.22e-21	8.58e-20
	Orc1 removal from chromatin	69	17.2	55	1.22e-21	8.58e-20
	Regulation of APC/C activators between G1/S and early anaphase	84	21	62	4.2e-21	2.81e-19
	DNA Replication	102	25.5	70	1.07e-20	6.83e-19
	Antigen processing: Ubiquitination & Proteasome degradation	224	55.9	119	3.86e-20	2.35e-18
	Synthesis of DNA	95	23.7	66	4.95e-20	2.89e-18
	DNA Replication Pre-Initiation	80	20	58	3.47e-19	1.87e-17
	M/G1 Transition	80	20	58	3.47e-19	1.87e-17
	Class I MHC mediated antigen processing & presentation	267	66.7	132	1.17e-18	6.07e-17
	Assembly of the pre-replicative complex	63	15.7	49	1.41e-18	7.04e-17
	Activation of APC/C and APC/C:Cdc20 mediated degradation of mitotic proteins	77	19.2	55	9.03e-18	4.37e-16
	Signaling by the B Cell Receptor (BCR)	199	49.7	105	1.33e-17	6.22e-16
	Cdc20:Phospho-APC/C mediated degradation of Cyclin A	76	19	54	2.65e-17	1.12e-15
	APC/C:Cdh1 mediated degradation of Cdc20 and other APC/C:Cdh1 targeted proteins in late mitosis/early G1	76	19	54	2.65e-17	1.12e-15
	APC/C:Cdc20 mediated degradation of mitotic proteins	76	19	54	2.65e-17	1.12e-15
	Cyclin A:Cdk2-associated events at S phase entry	66	16.5	49	4.16e-17	1.72e-15
	Cytokine Signaling in Immune system	286	71.4	135	6.94e-17	2.78e-15
	Cyclin E associated events during G1/S transition	65	16.2	48	1.27e-16	4.93e-15
	Downstream Signaling Events Of B Cell Receptor (BCR)	173	43.2	93	2.11e-16	8.01e-15
	CDT1 association with the CDC6:ORC:origin complex	57	14.2	43	1.35e-15	5e-14
	Autodegradation of Cdh1 by Cdh1:APC/C	68	17	48	2.45e-15	8.8e-14
	SCF(Skp2)-mediated degradation of p27/p21	58	14.5	43	3.99e-15	1.4e-13
	APC/C:Cdc20 mediated degradation of Securin	71	17.7	49	5.24e-15	1.79e-13
	Degradation of beta-catenin by the destruction complex	65	16.2	46	8.09e-15	2.64e-13
	Signaling by Wnt	65	16.2	46	8.09e-15	2.64e-13
	Mitotic Prometaphase	127	31.7	72	1.5e-14	4.77e-13
	Activation of NF-kappaB in B Cells	66	16.5	46	2.03e-14	6.33e-13
	G1/S DNA Damage Checkpoints	62	15.5	44	2.67e-14	8.14e-13
	HIV Infection	214	53.4	103	8.31e-14	2.48e-12
	Host Interactions of HIV factors	141	35.2	76	1.06e-13	3.09e-12
	SCF-beta-TrCP mediated degradation of Emi1	53	13.2	39	1.18e-13	3.37e-12
	Disease	945	236	329	1.56e-13	4.37e-12
	G2/M Checkpoints	48	12	36	3.99e-13	1.1e-11
	Signaling by Interleukins	116	29	65	6.16e-13	1.66e-11
	p53-Dependent G1/S DNA damage checkpoint	59	14.7	41	6.38e-13	1.66e-11
	p53-Dependent G1 DNA Damage Response	59	14.7	41	6.38e-13	1.66e-11
	Resolution of Sister Chromatid Cohesion	118	29.5	65	1.78e-12	4.49e-11
	Regulation of mRNA Stability by Proteins that Bind AU-rich Elements	88	22	53	1.79e-12	4.49e-11
	Signaling by PDGF	189	47.2	91	2.4e-12	5.9e-11
	Destabilization of mRNA by AUF1 (hnRNP D0)	54	13.5	38	2.44e-12	5.9e-11
	Ubiquitin Mediated Degradation of Phosphorylated Cdc25A	52	13	37	2.78e-12	6.39e-11
	p53-Independent DNA Damage Response	52	13	37	2.78e-12	6.39e-11
	p53-Independent G1/S DNA damage checkpoint	52	13	37	2.78e-12	6.39e-11
	Vpu mediated degradation of CD4	50	12.5	36	3.12e-12	7.05e-11
	Signaling by SCF-KIT	142	35.5	73	7.18e-12	1.6e-10
	Ubiquitin-dependent degradation of Cyclin D1	49	12.2	35	9.15e-12	1.91e-10
	CDK-mediated phosphorylation and removal of Cdc6	49	12.2	35	9.15e-12	1.91e-10
	Ubiquitin-dependent degradation of Cyclin D	49	12.2	35	9.15e-12	1.91e-10
	Regulation of ornithine decarboxylase (ODC)	49	12.2	35	9.15e-12	1.91e-10
	Signalling by NGF	290	72.4	124	9.46e-12	1.95e-10
	E2F mediated regulation of DNA replication	35	8.74	28	1.13e-11	2.3e-10
	Signaling by ERBB4	152	37.9	76	1.58e-11	3.17e-10
	Stabilization of p53	54	13.5	37	1.7e-11	3.35e-10
	TRIF-mediated TLR3/TLR4 signaling	87	21.7	51	2e-11	3.89e-10
	Regulation of Apoptosis	59	14.7	39	2.66e-11	5.05e-10
	Regulation of activated PAK-2p34 by proteasome mediated degradation	48	12	34	2.66e-11	5.05e-10
	MyD88-independent cascade	88	22	51	3.61e-11	6.66e-10
	Toll Like Receptor 3 (TLR3) Cascade	88	22	51	3.61e-11	6.66e-10
	Vif-mediated degradation of APOBEC3G	55	13.7	37	3.94e-11	7.18e-10
	Autodegradation of the E3 ubiquitin ligase COP1	53	13.2	36	4.74e-11	8.52e-10
	Activation of ATR in response to replication stress	41	10.2	30	1.09e-10	1.93e-09
	Downstream signal transduction	163	40.7	78	1.35e-10	2.37e-09
	Cross-presentation of soluble exogenous antigens (endosomes)	48	12	33	1.87e-10	3.24e-09
	Activated TLR4 signalling	100	25	54	3.78e-10	6.46e-09
	Signaling by TGF-beta Receptor Complex	70	17.5	42	4.4e-10	7.43e-09
	NGF signalling via TRKA from the plasma membrane	207	51.7	92	4.45e-10	7.43e-09
	Toll Like Receptor 4 (TLR4) Cascade	103	25.7	55	4.55e-10	7.51e-09
	ER-Phagosome pathway	63	15.7	39	5.01e-10	8.17e-09
	Transcriptional activity of SMAD2/SMAD3:SMAD4 heterotrimer	43	10.7	30	7.3e-10	1.18e-08
	NOTCH1 Intracellular Domain Regulates Transcription	50	12.5	33	9.8e-10	1.56e-08
	Activation of the pre-replicative complex	32	7.99	24	3.68e-09	5.79e-08
	Signaling by NOTCH1 t(7;9)(NOTCH1:M1580_K2555) Translocation Mutant	74	18.5	42	4.72e-09	6.86e-08
	Signaling by NOTCH1 in Cancer	74	18.5	42	4.72e-09	6.86e-08
	Signaling by NOTCH1 PEST Domain Mutants in Cancer	74	18.5	42	4.72e-09	6.86e-08
	FBXW7 Mutants and NOTCH1 in Cancer	74	18.5	42	4.72e-09	6.86e-08
	Signaling by NOTCH1 HD Domain Mutants in Cancer	74	18.5	42	4.72e-09	6.86e-08
	Signaling by NOTCH1 HD+PEST Domain Mutants in Cancer	74	18.5	42	4.72e-09	6.86e-08
	Signaling by NOTCH1	74	18.5	42	4.72e-09	6.86e-08
	Hemostasis	511	128	184	4.74e-09	6.86e-08
	Signaling by FGFR in disease	178	44.4	79	8.46e-09	1.21e-07
	Growth hormone receptor signaling	23	5.74	19	9.96e-09	1.41e-07
	Signaling by ERBB2	164	40.9	74	1.06e-08	1.49e-07
	G0 and Early G1	27	6.74	21	1.19e-08	1.65e-07
	Innate Immune System	521	130	185	1.47e-08	2.02e-07
	Signaling by EGFR in Cancer	181	45.2	79	2.11e-08	2.87e-07
	TRAF6 Mediated Induction of proinflammatory cytokines	62	15.5	36	2.66e-08	3.58e-07
	Signaling by FGFR	162	40.4	72	3.64e-08	4.86e-07
	Antigen processing-Cross presentation	78	19.5	42	3.84e-08	5.09e-07
	MyD88:Mal cascade initiated on plasma membrane	81	20.2	43	4.61e-08	5.86e-07
	Toll Like Receptor TLR1:TLR2 Cascade	81	20.2	43	4.61e-08	5.86e-07
	Toll Like Receptor TLR6:TLR2 Cascade	81	20.2	43	4.61e-08	5.86e-07
	Toll Like Receptor 2 (TLR2) Cascade	81	20.2	43	4.61e-08	5.86e-07
	Constitutive PI3K/AKT Signaling in Cancer	89	22.2	46	4.64e-08	5.86e-07
	Toll-Like Receptors Cascades	123	30.7	58	6.28e-08	7.86e-07
	Signaling by EGFR	179	44.7	77	6.78e-08	8.41e-07
	Toll Like Receptor 10 (TLR10) Cascade	74	18.5	40	7.04e-08	8.51e-07
	Toll Like Receptor 5 (TLR5) Cascade	74	18.5	40	7.04e-08	8.51e-07
	MyD88 cascade initiated on plasma membrane	74	18.5	40	7.04e-08	8.51e-07
	Toll Like Receptor 7/8 (TLR7/8) Cascade	77	19.2	41	8.48e-08	1.01e-06
	MyD88 dependent cascade initiated on endosome	77	19.2	41	8.48e-08	1.01e-06
	Downstream signaling of activated FGFR	150	37.4	67	8.59e-08	1.01e-06
	Constitutive Signaling by NOTCH1 HD+PEST Domain Mutants	52	13	31	1.07e-07	1.25e-06

[truncated: 9 more sheets: Supplementary Table 11., Supplementary Table 12., Supplementary Table 13., Supplementary Table 14., Supplementary Table 15., Supplementary Table 16., Supplementary Table 17., Supplementary Table 18., Supplementary Table 19.]
